# Supplementary material for: Clear cell renal cell carcinoma: immunological significance of alternative splicing signatures
Source: Front Oncol. 2024 Jan 15;13:1206882. doi: 10.3389/fonc.2023.1206882 (PMC10824562; doi:10.3389/fonc.2023.1206882)
Supplement: Supplementary file 1 [file DataSheet_1.xlsx]

## Sheet: 1
Table S1: Univariate Cox regression analysis between AS events and survial
id	z	HR	HR.95L	HR.95H	pvalue
C4orf19|69001|AT	-9.98043	0.0270167	0.0132934	0.0549072	1.85658e-23
C4orf19|69000|AT	9.98036	37.0133	18.2121	75.2237	1.8579e-23
KIAA0930|62645|AP	9.14383	23.0654	11.771	45.197	6.02811e-20
EPC2|55538|AT	-8.89736	0.00166074	0.000405483	0.0068019	5.71892e-19
EPC2|55539|AT	8.89735	602.14	147.017	2466.19	5.71976e-19
KIAA0930|62646|AP	-8.78027	0.0478514	0.0242782	0.0943134	1.63083e-18
FBXO3|14929|RI	8.59472	91.1865	32.5823	255.199	8.34712e-18
INADL|3237|AT	8.5528	3715.29	564.796	24439.5	1.20133e-17
UACA|31439|AP	8.53274	38.5838	16.6728	89.2896	1.42924e-17
UACA|31438|AP	-8.53187	0.0259221	0.011201	0.0599911	1.44005e-17
FAM120C|89237|AT	8.37935	56.481	21.9849	145.104	5.322e-17
FAM120C|89238|AT	-8.37933	0.0177053	0.00689169	0.0454862	5.32314e-17
SCP2|3045|ES	8.32086	33.1069	14.5179	75.4975	8.73238e-17
SEC31A|69728|ES	-8.25307	0.0191398	0.00748045	0.0489721	1.54373e-16
LIMA1|21691|AP	-8.25078	0.0232321	0.00950504	0.0567835	1.57366e-16
CLSTN3|20081|AP	8.23623	130.968	41.053	417.813	1.77723e-16
CLSTN3|20080|AP	-8.23614	0.00763576	0.00239349	0.0243597	1.77863e-16
QSOX1|9130|RI	-8.19014	0.000304951	4.39419e-05	0.00211632	2.60921e-16
TRIM16L|39631|AP	8.14083	16.4473	8.38128	32.2758	3.92587e-16
TRIM16L|39629|AP	-8.12448	0.0610145	0.0310763	0.119795	4.49281e-16
SLC3A2|16464|AP	-8.11159	0.00196746	0.000436561	0.00886679	4.99629e-16
ARHGAP24|69814|AP	8.04704	80.5737	27.6639	234.678	8.48222e-16
BROX|9895|AP	8.02465	19.4011	9.40337	40.0284	1.0182e-15
SIPA1L1|28199|ES	8.01766	104.854	33.6233	326.985	1.07782e-15
EEF1A1|76758|RI	7.94629	8.69437	5.10004	14.8219	1.92183e-15
GLOD4|38275|ES	7.93684	21.144	9.95265	44.9196	2.07401e-15
GK|88735|ES	7.92441	69.5136	24.3482	198.46	2.29229e-15
TAOK3|24697|AP	-7.92198	0.0430946	0.0197956	0.0938162	2.33753e-15
IMMP2L|81423|AP	7.8869	35.8147	14.7185	87.1483	3.09777e-15
BROX|9894|AP	-7.87977	0.0552003	0.0268547	0.113465	3.27977e-15
LGALS8|10382|ES	7.83765	54.8252	20.1425	149.227	4.59048e-15
CLEC1A|20304|ES	7.83582	10.0731	5.65254	17.9508	4.65801e-15
KIAA1217|11009|ES	-7.76624	0.065301	0.0327975	0.130016	8.08497e-15
RNF216|78674|AA	7.74349	19.7929	9.29713	42.1377	9.67235e-15
NPIPB3|34444|AP	7.74079	62.1381	21.8414	176.781	9.88045e-15
BCCIP|13432|AT	-7.73875	0.000131811	1.37173e-05	0.00126659	1.00396e-14
ZNF836|51413|AT	-7.73673	0.0519964	0.024586	0.109966	1.02008e-14
ZNF836|51414|AT	7.73669	19.2319	9.09359	40.6731	1.02039e-14
TAOK3|24699|AP	7.73365	22.2813	10.1468	48.9277	1.04505e-14
STRA13|44264|AD	7.72445	122.196	36.0991	413.633	1.12336e-14
SH3YL1|52495|AP	7.69795	22.2238	10.0904	48.9475	1.38264e-14
RAB3IP|23342|AP	-7.68543	0.0217087	0.00817405	0.0576543	1.5249e-14
FLT1|25558|AT	-7.68029	0.0181743	0.00653556	0.0505399	1.58728e-14
GLS|56588|AP	7.67473	38.3487	15.111	97.3212	1.65773e-14
SEC31A|69727|ES	-7.67456	0.0738009	0.0379299	0.143596	1.65986e-14
FLT1|25556|AT	7.66812	56.7059	20.2024	159.168	1.74542e-14
SEC31A|100881|ES	-7.64839	0.0647386	0.0321006	0.130561	2.03517e-14
MPZL2|18983|AT	-7.64773	0.000776287	0.000123878	0.00486463	2.04563e-14
MPZL2|18984|AT	7.6477	1288.17	205.563	8072.39	2.04607e-14
MOB3C|2817|AP	7.64729	14.3408	7.24685	28.379	2.05263e-14
MOB3C|2816|AP	-7.64454	0.0697953	0.0352694	0.138119	2.09686e-14
RABGGTB|3514|ES	7.6334	121.723	35.4756	417.654	2.28641e-14
MORF4L2|89770|AA	7.6178	12.4231	6.4968	23.7554	2.58029e-14
HHLA2|66020|AP	-7.56776	0.122781	0.0713224	0.211366	3.79707e-14
HHLA2|66019|AP	7.54994	8.0097	4.667	13.7466	4.35449e-14
FAM175A|69798|AT	7.52621	59.2343	20.4627	171.468	5.22357e-14
FAM175A|69800|AT	-7.52619	0.0168822	0.005832	0.0488698	5.2243e-14
SPG20|25638|AP	-7.51759	0.0164223	0.0056256	0.0479404	5.57947e-14
TRIM16|39364|AP	7.51082	10.3207	5.61281	18.9776	5.87582e-14
MYLK|66478|AP	-7.51079	0.144078	0.0869021	0.238871	5.87716e-14
TRIM16|39362|AP	-7.49618	0.0981145	0.05347	0.180035	6.57069e-14
NT5C|43362|AD	7.48576	161.322	42.6248	610.555	7.11364e-14
TAF1D|18313|RI	7.47782	57.5659	19.8985	166.537	7.55675e-14
GIT2|24375|AA	7.4738	14.1451	7.061	28.3366	7.79118e-14
ZNF331|51727|AP	7.47052	15.7245	7.63208	32.3974	7.98804e-14
ZCCHC8|24960|AP	7.46629	1148.24	180.613	7299.92	8.24856e-14
ZNF76|75899|RI	7.45549	41.0732	15.4658	109.08	8.95367e-14
ERBB3|22353|AP	7.44511	13.5167	6.81025	26.8274	9.68672e-14
SLC3A1|53420|AP	-7.43481	0.0985372	0.0534925	0.181513	1.04722e-13
ZWINT|11813|RI	7.43178	12.355	6.36641	23.9769	1.07148e-13
INPP4B|70691|AT	-7.43131	0.000596571	8.41904e-05	0.00422729	1.07526e-13
GPR56|36577|AP	-7.42863	0.0273001	0.0105576	0.0705937	1.09726e-13
CWC25|40597|AD	7.41704	14.8699	7.28657	30.3453	1.1977e-13
GPR56|36575|AP	7.416	30.8136	12.4533	76.2429	1.20714e-13
CEP68|53781|AD	7.4133	70.5633	22.9004	217.428	1.23194e-13
RBP7|592|ES	7.41189	18.3064	8.48644	39.4892	1.24514e-13
TRIM13|25919|ES	7.40855	101.779	29.9586	345.773	1.27691e-13
RPS24|12297|AA	-7.38488	0.0369738	0.0154103	0.0887112	1.52589e-13
TAGAP|78295|AT	-7.37552	0.00278894	0.000584242	0.0133133	1.63703e-13
TAGAP|78296|AT	7.37543	358.541	75.1086	1711.54	1.6382e-13
ZNF814|52355|AT	7.34499	3791.67	420.574	34183.7	2.0577e-13
PIGG|68359|AD	-7.34474	0.00129985	0.000220663	0.00765702	2.06157e-13
ALDH6A1|28367|AP	7.33657	16.5256	7.81135	34.9613	2.19145e-13
ALDH6A1|28366|AP	-7.33655	0.0605125	0.0286032	0.128019	2.19172e-13
C16orf13|32923|ES	-7.33372	0.0193172	0.00672752	0.0554666	2.23855e-13
PTK2|85302|RI	7.33276	14.4683	7.08354	29.5517	2.2546e-13
IL13RA1|89941|AP	-7.33075	0.0632228	0.0302185	0.132274	2.28867e-13
TAF1D|18320|AA	7.32217	116.643	32.6296	416.971	2.43999e-13
MCCC1|67769|AP	-7.31539	0.085586	0.0442964	0.165363	2.56644e-13
CEP290|23607|AP	7.29864	11.2264	5.86421	21.4916	2.90687e-13
SLC3A1|53419|AP	7.29766	12.0329	6.16893	23.4709	2.92816e-13
IL13RA1|89940|AP	7.28165	15.6162	7.45259	32.7224	3.29761e-13
GLS|56589|AT	-7.2791	0.0312761	0.0123037	0.0795042	3.36043e-13
GLS|56590|AT	7.27908	31.9729	12.5778	81.2755	3.36117e-13
FAM72A|9578|AT	7.27906	45.9426	16.3925	128.761	3.36143e-13
ERBB3|22351|AP	-7.27903	0.0842479	0.0432766	0.164008	3.36229e-13
SUOX|22333|AP	7.27717	11.9662	6.13238	23.3497	3.40896e-13
SUOX|22334|AP	-7.27712	0.0835701	0.0428277	0.163071	3.41028e-13
DIAPH2|89594|AT	-7.27332	0.0314231	0.012368	0.0798362	3.50757e-13
DIAPH2|89595|AT	7.27332	31.8237	12.5256	80.8541	3.50757e-13
TMEM201|565|AT	-7.27193	0.0128661	0.00398011	0.0415908	3.54399e-13
TMEM201|564|AT	7.27184	77.7209	24.0428	251.241	3.54616e-13
HDAC6|89011|RI	7.2711	14.4485	7.03375	29.6797	3.56573e-13
LDB1|12935|AP	-7.26989	0.0143797	0.00458224	0.0451253	3.59782e-13
LDB1|12934|AP	7.26973	69.5411	22.1596	218.233	3.60214e-13
SRSF1|42630|RI	-7.26716	0.0264273	0.00991924	0.0704089	3.67115e-13
CEP290|23606|AP	-7.26316	0.0902205	0.0471405	0.17267	3.78137e-13
NCOA7|77428|AP	7.25662	12.9732	6.49263	25.9223	3.9689e-13
GLUL|9148|AD	7.24711	9.98551	5.35911	18.6058	4.25759e-13
SLC3A2|16463|AP	7.24435	454.937	86.8641	2382.66	4.3453e-13
MEIS3|50645|AA	7.24373	26.1172	10.803	63.1408	4.36524e-13
SORBS1|12636|ES	7.23749	11.532	5.94749	22.3603	4.57067e-13
TMEM144|70985|RI	7.22765	21.6938	9.41788	49.9709	4.91441e-13
ANKRD10|26271|AT	-7.21931	0.0074416	0.00196719	0.0281505	5.22526e-13
ANKRD10|26270|AT	7.21931	134.377	35.5229	508.328	5.22528e-13
ZNF564|47805|ES	7.21563	9.49514	5.15211	17.4992	5.36842e-13
BTN2A1|75670|AA	7.21278	81.7349	24.7025	270.443	5.48197e-13
TMEM176B|82256|AP	-7.21076	0.0242908	0.00884273	0.0667261	5.56401e-13
PTPN6|20034|AA	7.20973	111.444	30.9431	401.372	5.60618e-13
WDR6|64803|AA	7.20491	49.3421	17.0848	142.504	5.80811e-13
APIP|14964|AP	-7.20389	0.0495681	0.021888	0.112253	5.85201e-13
APIP|14963|AP	7.20386	20.1742	8.90837	45.687	5.85308e-13
DHRS1|26954|RI	7.2034	29.6607	11.7928	74.6011	5.87313e-13
NCOA7|77427|AP	-7.20322	0.0784204	0.039229	0.156765	5.88079e-13
CARD8|50714|ES	7.19414	11.179	5.79131	21.5788	6.2854e-13
KLHL42|20900|ES	7.18897	22.3385	9.57755	52.1018	6.52813e-13
PELP1|38555|ES	7.18655	59.2382	19.4611	180.317	6.64473e-13
DDB1|16152|AP	-7.18612	0.094317	0.0495355	0.179582	6.6657e-13
MYLK|66476|AP	7.18386	6.83373	4.04519	11.5445	6.77696e-13
POLB|83707|AP	-7.18262	0.0379586	0.0155467	0.0926791	6.83874e-13
POLB|83706|AP	7.18253	26.3437	10.7895	64.3205	6.84325e-13
MCCC1|67770|AP	7.18169	11.2519	5.81212	21.7829	6.88529e-13
CDC37|47514|RI	7.17822	23.0576	9.78829	54.315	7.06227e-13
CRELD1|63289|ES	7.17818	87.3661	25.7792	296.085	7.06465e-13
MAGI3|4273|ES	7.17536	8.01436	4.53916	14.1502	7.21188e-13
CARD8|50717|ES	7.17061	14.5065	6.98346	30.1341	7.46635e-13
CYFIP2|74325|AP	7.1552	9.29107	5.04535	17.1096	8.35509e-13
USP40|58043|AP	-7.15078	0.0839712	0.0425838	0.165583	8.62854e-13
DENND5A|14298|AP	7.1483	13.224	6.51481	26.8427	8.7857e-13
SRSF1|42632|RI	7.14815	15.9793	7.47398	34.1636	8.79578e-13
ORC4|55523|AP	-7.14571	0.0175583	0.00579391	0.0532103	8.95291e-13
ORC4|55522|AP	7.14568	56.9522	18.7931	172.593	8.95502e-13
HDHD2|45441|ES	7.14162	10.2436	5.40932	19.3984	9.22348e-13
RCAN1|60491|AP	7.13835	13.3494	6.55309	27.1943	9.44566e-13
SLC8B1|24633|AP	7.13293	140.248	36.0562	545.527	9.8254e-13
SIRT2|49711|ES	7.1327	25.9702	10.612	63.5553	9.84157e-13
NIPAL3|1111|AT	-7.12696	0.0106067	0.0030381	0.0370306	1.02611e-12
DENND5A|14299|AP	-7.12598	0.0760264	0.0374265	0.154436	1.03344e-12
ARHGAP24|69815|AP	-7.12069	0.106608	0.0575692	0.19742	1.07391e-12
USP40|58045|AP	7.10788	11.7406	5.95291	23.1555	1.17836e-12
PRMT2|60962|RI	7.10479	18.0263	8.11795	40.0284	1.20509e-12
ADSSL1|29549|AP	7.09936	10.2563	5.39362	19.503	1.25332e-12
KBTBD4|15771|AP	7.08695	132.636	34.3257	512.513	1.37103e-12
MARCH6|71560|AP	7.08625	14.3985	6.8856	30.1087	1.37792e-12
SHC1|7855|AP	7.08489	54.8241	18.1093	165.974	1.39151e-12
SHC1|7854|AP	-7.08485	0.0182406	0.00602516	0.0552214	1.39199e-12
RHOT2|32938|RI	7.07921	13.0151	6.39588	26.4848	1.44974e-12
BTN3A2|75619|AA	7.07404	29.0008	11.4085	73.7212	1.50489e-12
ANKRD10|26273|ES	7.07277	16.0545	7.4389	34.6485	1.51871e-12
LAIR1|51875|AD	7.06921	32.0311	12.2503	83.7522	1.55815e-12
LCK|1584|RI	7.06103	15.1011	7.10797	32.0828	1.65271e-12
PPP1CC|24503|RI	7.0577	63.739	20.1053	202.069	1.69282e-12
GGA3|43399|RI	7.04496	11.8158	5.94423	23.4872	1.85515e-12
AIDA|9892|AP	7.04439	793.941	123.874	5088.59	1.86271e-12
AIDA|9891|AP	-7.04438	0.00125955	0.000196519	0.0080728	1.86286e-12
MARCH6|71561|AP	-7.03642	0.0704071	0.0336221	0.147437	1.97237e-12
CCNB1IP1|26422|ES	7.02897	27.6485	10.9566	69.7698	2.0806e-12
ZNF160|51649|AP	7.02683	14.5842	6.9063	30.7977	2.11279e-12
ADSSL1|29550|AP	-7.0216	0.10582	0.0565314	0.198081	2.19342e-12
DNASE1L3|65424|RI	7.00844	12.3135	6.10166	24.8494	2.40994e-12
ZNF160|51650|AP	-7.00495	0.0691155	0.032726	0.145968	2.47071e-12
EEF1A1|319302|ES	7.00026	12.4876	6.15859	25.3206	2.55492e-12
RAB3IP|23343|AP	6.99763	15.8832	7.32097	34.4595	2.60327e-12
CALCOCO2|42231|ES	6.99575	14.3959	6.8193	30.3903	2.6385e-12
CXCR4|55454|AP	6.99507	1018.43	146.263	7091.38	2.65123e-12
CXCR4|55453|AP	-6.99498	0.000981942	0.00014102	0.00683739	2.6529e-12
TBC1D22A|62731|ES	6.99226	72.6971	21.8637	241.718	2.705e-12
CIDEB|26959|ES	6.99182	37.7228	13.6347	104.367	2.71335e-12
GLRX|72830|AA	6.99062	314.772	62.7525	1578.92	2.73677e-12
PCTP|42588|AA	6.98903	50.7767	16.8786	152.754	2.76794e-12
DDB1|16155|AP	6.97479	340.498	66.1565	1752.49	3.06333e-12
HEXB|72499|AP	6.97244	31.0785	11.8284	81.6568	3.1148e-12
KLHL7|78950|AT	-6.97232	0.00735775	0.00184958	0.0292696	3.11749e-12
BTNL9|75035|AT	6.96507	17.8808	7.94267	40.2539	3.28249e-12
RCAN1|60494|AP	-6.96302	0.0759855	0.0367855	0.156958	3.33047e-12
LMF2|62836|AA	6.95961	34.8355	12.8161	94.686	3.41226e-12
COMMD7|58957|RI	6.95699	91.7596	25.6875	327.779	3.4761e-12
RWDD2A|76867|RI	6.95427	10.4375	5.38912	20.2149	3.54403e-12
SIRT5|75391|AT	-6.94498	0.000898981	0.000124182	0.00650792	3.78522e-12
SIRT5|75393|AT	6.94479	1112.2	153.633	8051.53	3.79036e-12
MAGED2|89246|AP	6.94423	229.452	49.4769	1064.1	3.80521e-12
TPM1|31008|AA	6.94073	38.2594	13.6709	107.073	3.90069e-12
ENO2|20011|AP	6.93603	10.1678	5.27968	19.5815	4.03259e-12
EIF2A|67287|ES	6.93507	14.9027	6.94513	31.9777	4.06015e-12
TAF8|76168|ES	6.9293	19.0988	8.29224	43.9888	4.22941e-12
CYFIP2|74322|AP	-6.92832	0.108272	0.0577286	0.203069	4.2586e-12
PSMF1|58475|AA	6.9251	2774.7	294.242	26165.3	4.35682e-12
STXBP2|47123|AP	6.92447	18.05	7.95853	40.9376	4.37615e-12
STXBP2|47122|AP	-6.92446	0.0553999	0.0244264	0.125649	4.37639e-12
DYNC2LI1|53400|AA	6.92281	32.4453	12.1149	86.893	4.42787e-12
KLHDC2|27443|RI	6.92218	18.6377	8.14124	42.6673	4.44752e-12
ENO2|20012|AP	-6.92008	0.0987348	0.0512478	0.190224	4.51383e-12
TRIO|71583|AP	-6.91548	0.108675	0.0579367	0.203848	4.66268e-12
KLHDC1|27437|ES	6.91486	17.7028	7.83961	39.9752	4.6831e-12
FAM210A|44743|ES	6.91254	8.15119	4.49631	14.777	4.76054e-12
C1orf198|10247|AP	-6.9088	0.0531202	0.0231008	0.12215	4.88767e-12
CARKD|26255|RI	6.90738	16.0485	7.30117	35.2756	4.93685e-12
CLIP1|24943|AP	6.90205	9.47375	5.00288	17.94	5.1259e-12
PRRG1|88777|AT	6.89847	138.028	34.0383	559.711	5.2567e-12
PRRG1|88778|AT	-6.89846	0.00724487	0.00178661	0.0293786	5.25701e-12
IMMP2L|81424|AP	-6.8981	0.0480953	0.0203071	0.113909	5.27011e-12
NUDT8|17259|RI	6.89315	639.755	101.898	4016.62	5.45685e-12
HPS5|14587|AP	6.8911	8.13486	4.48155	14.7663	5.53617e-12
CENPP|86871|AP	6.8811	15.4125	7.07176	33.5906	5.93905e-12
PLEKHB2|55366|AP	6.87888	11.231	5.63803	22.3722	6.03268e-12
HNRNPA1|22144|RI	6.87755	38.5631	13.619	109.194	6.08886e-12
RAD21|84982|AP	6.87742	24.564	9.86469	61.1664	6.0947e-12
C1orf198|10248|AP	6.87288	46.7195	15.61	139.828	6.29177e-12
MCM7|80883|RI	6.86692	18.1414	7.93266	41.4879	6.56039e-12
ENTPD5|28355|AA	6.86563	70.8157	20.9877	238.943	6.61973e-12
OGFR|60085|RI	6.86164	52.4716	16.9295	162.632	6.80758e-12
MLH3|28470|ES	6.86137	43.335	14.7663	127.176	6.82011e-12
ZCCHC8|24959|AP	-6.86113	0.0539436	0.0234263	0.124216	6.83185e-12
INO80C|45189|ES	6.85888	26.9892	10.5249	69.2088	6.94032e-12
ATP9B|46235|ES	-6.85768	0.0222435	0.00749589	0.0660057	6.9989e-12
TRIO|71582|AP	6.85541	8.54623	4.62786	15.7823	7.11068e-12
PFKM|21423|RI	6.85244	15.2148	6.98409	33.1455	7.26024e-12
NIPAL3|1109|AT	6.8512	106.403	27.9956	404.404	7.32341e-12
PODXL|81825|ES	6.84752	34.4591	12.5107	94.9131	7.51437e-12
CTBP1|68460|AP	6.84392	12.7441	6.1485	26.4148	7.70564e-12
FAM131A|67931|RI	6.84102	20.9217	8.75475	49.9977	7.86293e-12
MTFR1L|1213|ES	6.83917	42.7534	14.5736	125.422	7.96538e-12
RBM3|88997|RI	6.83581	345.923	64.7147	1849.08	8.15449e-12
SEC31A|69730|ES	-6.83158	0.0820705	0.0400562	0.168153	8.39854e-12
SMAD6|31294|AP	6.83099	34.4265	12.4717	95.0304	8.43306e-12
SMAD6|31295|AP	-6.83097	0.0290473	0.0105229	0.080182	8.43419e-12
PYROXD1|20693|AP	6.83039	22.1392	9.10272	53.8461	8.46869e-12
TBC1D2|87037|AP	6.82948	15.4903	7.05553	34.0088	8.52229e-12
BTN2A2|75643|AA	6.82897	24.6704	9.83132	61.9072	8.55237e-12
CARD8|50716|AA	6.82801	10.7177	5.42518	21.1735	8.6103e-12
SLK|13030|ES	-6.82715	0.0548073	0.0238111	0.126153	8.66163e-12
PLEKHB2|55368|AP	-6.82629	0.0950826	0.0483831	0.186857	8.71389e-12
ZNF143|14318|AP	-6.82204	0.0951036	0.0483765	0.186965	8.97562e-12
SUGP1|48622|AA	6.81999	17.8897	7.80951	40.981	9.10441e-12
RIC8B|24157|AP	-6.81857	0.136085	0.0767062	0.241431	9.19512e-12
RIC8B|24156|AP	6.81857	7.34832	4.14197	13.0368	9.19518e-12
ANKLE2|25295|AP	-6.8167	0.0949088	0.0482234	0.186791	9.3154e-12
ANKLE2|25296|AP	6.81666	10.5362	5.3535	20.7364	9.31785e-12
SMAD4|45560|AP	6.81592	144.947	34.6528	606.288	9.3661e-12
RBM48|80441|RI	6.81542	17.5599	7.70237	40.033	9.39905e-12
MTFR1L|1196|AP	6.80578	27.2085	10.5083	70.4495	1.00503e-11
SLC23A3|57600|AD	6.80534	5.22401	3.24501	8.40992	1.00812e-11
HELZ2|60136|AP	6.80049	29.7046	11.1774	78.9415	1.04266e-11
CTBP1|68461|AP	-6.79866	0.0797114	0.0384453	0.165271	1.05595e-11
DDX19A|37382|ES	6.79595	14.1103	6.5767	30.2737	1.07601e-11
RSAD1|42400|AD	6.79328	16.5	7.34888	37.0463	1.0961e-11
DDB1|16154|AP	6.78878	1283.68	162.564	10136.5	1.13086e-11
AIFM1|90067|AP	-6.7845	0.101476	0.0523975	0.196522	1.1649e-11
AIFM1|90068|AP	6.78448	9.85451	5.08844	19.0847	1.16508e-11
USHBP1|48248|RI	6.78436	16.2397	7.25854	36.3336	1.16604e-11
STAT1|56594|AT	-6.78134	0.00500906	0.00108376	0.0231515	1.19066e-11
STAT1|56595|AT	6.78127	199.626	43.1911	922.657	1.19122e-11
SPATA20|42424|RI	6.77926	17.9758	7.79729	41.4414	1.20794e-11
TGFBR3|3742|AP	6.77908	160.454	36.9608	696.565	1.20944e-11
KBTBD4|15772|AP	-6.77896	0.00947364	0.00246308	0.0364381	1.21043e-11
GPM6A|71208|AP	-6.77452	0.170761	0.102402	0.284754	1.24816e-11
ZNF143|14317|AP	6.77271	10.3357	5.25773	20.318	1.26388e-11
PYROXD1|20692|AP	-6.76707	0.0465165	0.0191295	0.113113	1.31417e-11
PEX1|80439|ES	-6.76614	0.00860169	0.00216915	0.0341097	1.32262e-11
RPL13A|264941|ES	6.7621	27.2989	10.4685	71.1878	1.36009e-11
GNAI2|64968|AP	6.76091	19.4049	8.21392	45.8429	1.37127e-11
TBC1D2|87036|AP	-6.76087	0.0663545	0.0302226	0.145683	1.37169e-11
TCAIM|64361|ES	6.76058	11.5173	5.67091	23.3908	1.37445e-11
CDK10|38115|RI	6.76004	14.5483	6.6938	31.6191	1.37958e-11
ZSWIM7|39398|ES	6.75648	55.9324	17.4056	179.737	1.41386e-11
PPM1M|65192|RI	6.74778	70.0631	20.3914	240.731	1.50127e-11
ERCC5|26230|RI	6.74311	128.143	31.2657	525.195	1.5503e-11
FAM192A|36525|AP	6.74258	170.06	38.2121	756.841	1.55597e-11
PPM1A|27775|AT	6.73922	2800.87	278.432	28175.3	1.59241e-11
PPM1A|27776|AT	-6.73912	0.00035706	3.54945e-05	0.00359187	1.59349e-11
GSTK1|82082|RI	6.73635	111.69	28.323	440.446	1.62412e-11
KCTD10|24290|AP	6.73392	16.4754	7.28895	37.2396	1.65151e-11
KCTD10|24289|AP	-6.73391	0.0606968	0.0268532	0.137194	1.65167e-11
ACTR10|27682|ES	6.731	13.0218	6.16731	27.4945	1.68504e-11
ITPKB|10021|AT	6.73076	119.679	29.7104	482.087	1.68783e-11
ITPKB|10022|AT	-6.73066	0.00835638	0.00207449	0.0336608	1.68891e-11
GGA2|35589|AA	6.72737	10.9591	5.45563	22.0143	1.72758e-11
OSGEP|26443|RI	6.72549	19.9101	8.32708	47.605	1.75002e-11
TMEM43|63521|ES	6.72545	38.0333	13.1724	109.815	1.75049e-11
MAPK1|61256|AT	-6.71804	0.00272648	0.00048691	0.0152671	1.84183e-11
MAPK1|61257|AT	6.71799	366.743	65.4957	2053.58	1.84249e-11
PDE7A|83989|AP	6.7178	5.11274	3.17613	8.23015	1.84493e-11
WDPCP|53725|AP	-6.71252	0.0738888	0.0345318	0.158102	1.91294e-11
LIG1|50690|AA	6.71116	87.8695	23.7766	324.734	1.93083e-11
CARKD|26254|AA	6.71024	22.6577	9.10703	56.3709	1.94305e-11
MXI1|13079|AP	-6.70945	0.0396861	0.0154622	0.10186	1.95363e-11
GRK6|74764|AT	-6.70686	0.00048158	5.16697e-05	0.0044885	1.98858e-11
MED1|40648|ES	6.70175	6.38994	3.71471	10.9918	2.05942e-11
HELZ2|60135|AP	-6.7012	0.0354611	0.0133532	0.0941715	2.0671e-11
NEDD9|75339|AT	6.69744	186.499	40.381	861.342	2.12105e-11
NEDD9|75340|AT	-6.69743	0.00536199	0.00116098	0.0247643	2.12117e-11
BBS1|17048|ES	6.69644	29.6536	10.9956	79.9715	2.13557e-11
RAD21|84980|AP	-6.69576	0.100455	0.0512665	0.19684	2.14555e-11
APOLD1|20517|AT	6.69466	8.54943	4.5614	16.0242	2.16175e-11
APOLD1|20516|AT	-6.69465	0.116967	0.0624059	0.219232	2.16182e-11
PIK3C3|45313|AP	-6.68677	0.0744671	0.0347797	0.159442	2.28151e-11
STXBP4|42571|AT	-6.68007	0.00156708	0.00023557	0.0104247	2.38823e-11
SNX29|34058|ES	6.68006	8.42932	4.50983	15.7552	2.38846e-11
STXBP4|42570|AT	6.6798	638.01	95.9056	4244.34	2.39275e-11
GNAI2|64970|AP	-6.67453	0.0563824	0.0242337	0.13118	2.48023e-11
ZNF554|46626|ES	6.6703	44.5073	14.5903	135.768	2.55284e-11
TAF1D|18318|RI	6.66756	118.691	29.1495	483.286	2.60097e-11
MTERFD3|24188|RI	6.66212	10.9959	5.43131	22.2615	2.69903e-11
NUP62|51127|RI	6.66098	32.4448	11.6546	90.322	2.72006e-11
DECR2|32885|AA	6.65981	20.7778	8.50813	50.7419	2.7418e-11
TRIM6|14052|AD	6.65617	33.492	11.9099	94.1829	2.81057e-11
TBC1D17|51116|ES	6.64516	13.0853	6.12906	27.9368	3.02894e-11
PDE7A|83988|AP	-6.64352	0.200731	0.124989	0.322371	3.06277e-11
SRSF11|3392|ES	6.64327	9.18614	4.77507	17.672	3.06799e-11
DUT|30485|AP	6.64211	99.2893	25.5655	385.613	3.09214e-11
IPO13|2492|AP	-6.63977	0.0713348	0.03272	0.155522	3.14178e-11
IPO13|2491|AP	6.63973	14.0182	6.42989	30.562	3.14266e-11
HPS5|14588|AP	-6.63904	0.132772	0.0731532	0.240981	3.15728e-11
UBXN4|55449|RI	6.63474	17.5854	7.53916	41.0187	3.25072e-11
PHF12|40025|RI	6.6328	93.3241	24.4269	356.548	3.29374e-11
BTN3A2|75621|ES	6.63056	25.097	9.68055	65.0644	3.34405e-11
TIAL1|13268|ES	6.63038	29.9945	10.9755	81.971	3.34813e-11
TMOD2|30625|ES	6.63038	8.11289	4.36938	15.0637	3.34818e-11
SRSF11|3391|AA	6.62986	58.5451	17.5781	194.988	3.3601e-11
CLIP1|24945|AP	-6.62982	0.118172	0.0628524	0.22218	3.3609e-11
LBH|53112|ES	6.6289	29.7367	10.9065	81.0774	3.38192e-11
CSGALNACT1|82880|ES	6.62558	8.33469	4.45117	15.6065	3.45896e-11
RBM39|95936|ES	6.61991	14.1704	6.46385	31.0652	3.59428e-11
SCAF11|21317|AT	-6.61456	0.00341886	0.000635543	0.0183916	3.72656e-11
NOL6|86115|AP	6.61209	20.5604	8.39115	50.3781	3.78923e-11
NFIA|3224|AP	-6.61062	0.0344346	0.0126833	0.0934883	3.8271e-11
PACRGL|68877|AT	-6.60727	0.0320782	0.0115637	0.0889864	3.91463e-11
PACRGL|68876|AT	6.6072	31.1728	11.2373	86.4748	3.91662e-11
BCL7B|79959|ES	6.60393	20.3124	8.31064	49.6467	4.00411e-11
SH3BP1|62132|AT	-6.6033	0.0432311	0.0170169	0.109828	4.02103e-11
SH3BP1|62134|AT	6.60328	23.1314	9.10509	58.7651	4.02147e-11
OS9|22711|ES	6.59609	13.3423	6.17846	28.8127	4.22143e-11
NOL6|86114|AP	-6.59212	0.0494518	0.0202272	0.1209	4.33588e-11
ZNF264|52207|AT	-6.58941	0.104355	0.0532817	0.204385	4.41587e-11
UBE2G2|60831|ES	6.58731	17.1759	7.37033	40.0271	4.47863e-11
SEC31A|100885|ES	-6.58695	0.0982247	0.049244	0.195924	4.48961e-11
FAR1|14454|AP	6.5861	11.5476	5.57576	23.9155	4.51517e-11
NECAB3|59006|RI	6.58479	18.2699	7.69449	43.3802	4.55536e-11
CALCOCO1|22108|RI	6.58399	9.72701	4.94164	19.1464	4.57974e-11
PCNP|65962|AA	6.58264	53.5993	16.3797	175.393	4.6218e-11
FAM76A|1344|ES	6.58128	12.2523	5.80948	25.8404	4.66414e-11
EPB41L2|77527|AP	6.57741	28.9918	10.6302	79.0698	4.78698e-11
RGS3|87287|AP	-6.573	0.00497907	0.00102441	0.0242004	4.93121e-11
ANGEL1|28557|AP	-6.57057	0.0925988	0.0455354	0.188305	5.0122e-11
SYMPK|50530|AP	6.56851	11.6195	5.58919	24.1561	5.08204e-11
SYMPK|50529|AP	-6.5685	0.0860624	0.0413975	0.178917	5.08236e-11
ANGEL1|28558|AP	6.56843	10.7249	5.28363	21.7698	5.08487e-11
ZNF141|68345|AT	-6.56686	0.0872276	0.042119	0.180646	5.13873e-11
ZNF141|68344|AT	6.56683	11.4642	5.53564	23.7421	5.13962e-11
KLF3|69021|AT	-6.56483	0.00255575	0.00043005	0.0151886	5.20928e-11
NAGK|53917|AA	6.56475	160.55	35.2457	731.332	5.2121e-11
KLF3|69020|AT	6.5647	391.246	65.8332	2325.17	5.21371e-11
MCM9|77354|AT	6.56447	50.6453	15.6896	163.48	5.22181e-11
MCM9|77355|AT	-6.56435	0.0197464	0.0061173	0.0637406	5.22598e-11
WDR75|56504|AA	6.56351	14.0506	6.38227	30.9324	5.25556e-11
CHMP1A|38100|AD	6.55752	65.3446	18.7355	227.905	5.47107e-11
FAR1|14455|AP	-6.55618	0.0872155	0.0420615	0.180843	5.52026e-11
EXOC1|69335|ES	-6.55569	0.0595197	0.0256047	0.138357	5.5384e-11
ATE1|13320|AP	-6.5547	0.0837848	0.0399184	0.175856	5.57557e-11
SLC2A11|61347|ES	-6.55139	0.0408016	0.0156689	0.106247	5.70026e-11
DUT|30484|AP	-6.54437	0.0114308	0.00299567	0.0436175	5.97467e-11
SLC25A37|83082|AA	6.54294	16.7786	7.20899	39.0513	6.03228e-11
CIRBP|46430|ES	-6.54134	0.049018	0.0198587	0.120993	6.09697e-11
RBM7|18823|RI	6.54012	15.5443	6.83089	35.3725	6.14712e-11
CDK2|22325|RI	6.53613	10.4168	5.15882	21.0339	6.31326e-11
ZNF614|51396|AT	-6.53585	0.0361969	0.0133797	0.0979254	6.32479e-11
ZNF614|51397|AT	6.53578	27.626	10.2116	74.7383	6.32775e-11
ARFGAP1|60111|ES	6.53495	47.5566	14.9342	151.44	6.36303e-11
ZNF76|75903|AA	6.53102	24.271	9.32012	63.2052	6.53237e-11
DDX20|4189|RI	6.53061	11.7362	5.60455	24.5761	6.55016e-11
SCRN2|42122|AA	6.52868	57.181	16.9711	192.661	6.63539e-11
SUPT7L|53041|RI	6.52672	10.0081	5.01128	19.9875	6.72249e-11
GPM6A|71210|AP	6.52567	5.65269	3.35983	9.51026	6.77002e-11
BMP1|82992|AA	6.52524	18.7798	7.78245	45.3173	6.78929e-11
TBC1D22A|62719|AP	-6.52454	0.0653833	0.0288161	0.148354	6.82128e-11
VPS9D1|38130|AP	6.52146	12.0284	5.6959	25.4013	6.9626e-11
FKBP10|40945|AD	6.52056	56.2878	16.7599	189.041	7.00443e-11
THAP6|69528|AT	6.51812	241.616	46.4015	1258.11	7.11927e-11
SH3YL1|52493|AP	-6.51713	0.0798393	0.037331	0.170752	7.16659e-11
LIMA1|21689|AP	6.50971	10.7424	5.25597	21.9557	7.52967e-11
LETMD1|21781|ES	6.50947	7.1321	3.94747	12.8859	7.54179e-11
RANBP3|47007|ES	6.50899	18.6972	7.74147	45.1574	7.56599e-11
DDX20|4188|RI	6.50895	170.187	36.2371	799.277	7.56761e-11
CISD2|70154|ES	6.50813	33.2017	11.5625	95.3384	7.60934e-11
LCORL|68866|AT	6.50464	400.619	65.8389	2437.7	7.78782e-11
LCORL|68865|AT	-6.50458	0.00249628	0.000410246	0.0151895	7.79097e-11
SCAF11|21313|AP	6.50293	33.0265	11.5102	94.7639	7.87683e-11
TBC1D10A|61714|AP	6.50234	20.7058	8.30597	51.6173	7.90792e-11
SLC35A5|66110|AP	6.50144	14.1594	6.36859	31.4806	7.95524e-11
SLC35A5|66109|AP	-6.50132	0.0706272	0.0317665	0.157027	7.96167e-11
RRM2B|84774|ES	6.50016	6.5275	3.70749	11.4925	8.02351e-11
THOP1|46624|AP	-6.49942	0.0668502	0.0295666	0.151149	8.06281e-11
IDS|90286|AP	6.49727	7.43675	4.05996	13.6221	8.17912e-11
IDS|90287|AP	-6.49727	0.134467	0.07341	0.246308	8.17913e-11
EIF3K|49686|AD	-6.49628	0.0014443	0.000200774	0.0103897	8.23322e-11
ABTB1|66615|AP	-6.48899	0.0188479	0.00567958	0.0625477	8.64162e-11
VPS9D1|38131|AP	-6.48817	0.0838195	0.0396375	0.177249	8.68825e-11
ARNT|7514|ES	6.48301	11.4788	5.48864	24.0064	8.99116e-11
STAMBPL1|12468|AP	-6.48201	0.0964333	0.0475432	0.195599	9.05096e-11
TARDBP|635|ES	6.48147	22.9203	8.8899	59.0943	9.08346e-11
H2AFV|79572|AT	-6.4754	0.00290523	0.000495838	0.0170224	9.45634e-11
ATE1|13319|AP	6.47471	11.8196	5.59647	24.9626	9.49946e-11
SYNGR2|43775|AA	6.47316	18.8729	7.7542	45.9348	9.59715e-11
TBC1D5|63658|AP	6.4727	15.0543	6.62307	34.2186	9.62674e-11
MAST4|72280|AT	6.47252	77.3296	20.7267	288.51	9.63801e-11
HYAL1|64992|AP	-6.47228	0.123748	0.0657258	0.232991	9.65348e-11
ZNF317|47268|AA	6.46957	12.4339	5.79421	26.682	9.82794e-11
PTPRJ|15813|AT	6.46947	45.2947	14.2672	143.799	9.83486e-11
PTPRJ|15812|AT	-6.46939	0.0220782	0.00695429	0.0700932	9.83981e-11
SPRY1|70528|AP	6.46907	57.7449	16.8974	197.336	9.86081e-11
HYAL1|64993|AP	6.46692	8.07219	4.28652	15.2012	1.00018e-10
IL18BP|17496|RI	6.46541	7.01991	3.88839	12.6734	1.01023e-10
PDE4DIP|4418|AT	6.45926	117.817	27.716	500.823	1.0522e-10
APPL2|24127|AP	6.45772	10.1943	5.03865	20.6254	1.06295e-10
THAP2|23409|AT	-6.45717	0.0591031	0.0250469	0.139466	1.06676e-10
THAP2|23408|AT	6.45715	16.9195	7.17018	39.925	1.06696e-10
TRIM13|25921|RI	6.45705	10.2202	5.04718	20.6951	1.06762e-10
CDK10|38108|AP	-6.45694	0.0252862	0.0082811	0.0772108	1.06843e-10
CDK10|38109|AP	6.4569	39.5466	12.9513	120.755	1.06869e-10
WAC|11103|ES	6.45515	61.0804	17.5248	212.888	1.08109e-10
SPRY1|70529|AP	-6.45456	0.0174567	0.00510649	0.059676	1.08536e-10
ABCD4|28379|AA	6.45312	30.2181	10.7319	85.0861	1.0957e-10
DCTN5|35626|ES	6.45193	19.1113	7.79939	46.8296	1.10434e-10
DCTN6|83284|ES	6.45151	21.1144	8.35935	53.3315	1.1074e-10
MOB3A|46572|AP	6.45078	31.4732	11.0361	89.7564	1.11279e-10
FAM192A|36527|AP	-6.44978	0.0352574	0.0127582	0.0974347	1.12016e-10
PARD3|11207|AT	6.44642	42.0208	13.4855	130.936	1.14522e-10
LETMD1|21770|ES	6.44506	6.19123	3.55627	10.7785	1.15553e-10
ARAP1|17640|AP	-6.44285	0.00362628	0.000656192	0.0200397	1.17248e-10
APPL2|24126|AP	-6.44284	0.109543	0.055901	0.21466	1.17259e-10
ILK|14168|RI	6.44233	101.889	24.9569	415.971	1.1765e-10
NAA40|16552|AA	6.44196	7.30034	3.98723	13.3664	1.17944e-10
ST5|14262|AP	6.44073	66.7058	18.5805	239.481	1.189e-10
TMLHE|90681|AT	6.44019	157.129	33.7181	732.235	1.1932e-10
TMLHE|90682|AT	-6.44011	0.00636452	0.00136575	0.0296593	1.19383e-10
RPS21|60076|AD	6.43958	9.32006	4.7246	18.3854	1.19802e-10
ZNF814|52354|AT	-6.43779	0.0120802	0.00314897	0.0463427	1.21225e-10
FBXO17|49741|AA	6.43747	21.8141	8.53381	55.7612	1.21481e-10
GSS|59053|RI	6.43654	15.0272	6.58432	34.2959	1.22231e-10
NCF4|62065|RI	6.43453	24.5421	9.25856	65.0549	1.23854e-10
ZBED5|14401|AA	6.43442	12.9594	5.93861	28.2804	1.23944e-10
ASPH|83970|AT	-6.42923	0.00703728	0.00155304	0.031888	1.28251e-10
ISOC2|52105|ES	-6.42558	0.064224	0.0277981	0.148382	1.3137e-10
SEPSECS|68957|ES	6.42512	16.4221	6.99304	38.5648	1.31765e-10
MAP3K4|78359|ES	6.42462	6.91389	3.83308	12.4709	1.32201e-10
ZNF623|85469|AP	-6.42404	0.0925049	0.0447449	0.191243	1.32702e-10
COX19|78557|AT	6.41934	56.1894	16.4228	192.248	1.36869e-10
COX19|78556|AT	-6.41926	0.0177978	0.00520185	0.0608939	1.36937e-10
PTPRE|13465|AD	6.41539	88.3668	22.4739	347.456	1.40459e-10
C11orf54|18326|ES	6.41512	67.2592	18.5922	243.316	1.40716e-10
INADL|3239|AT	-6.41475	0.00379271	0.000690594	0.0208294	1.4105e-10
ADCY4|26971|RI	6.41424	19.4937	7.8659	48.3105	1.41531e-10
ABTB1|66616|AP	6.41042	50.7732	15.2807	168.705	1.45122e-10
MGRN1|33784|ES	-6.41039	0.00574598	0.00118657	0.0278249	1.45149e-10
RPS24|12295|ES	-6.40927	0.091356	0.043947	0.189909	1.46214e-10
DZIP3|66037|RI	6.40909	6.72273	3.75382	12.0397	1.46387e-10
C14orf159|28858|ES	6.409	9.41031	4.74091	18.6787	1.46477e-10
ENOSF1|44467|ES	-6.40638	0.061085	0.0259719	0.14367	1.49019e-10
CARD8|50713|ES	6.40598	10.8077	5.21739	22.3878	1.49403e-10
SCAF11|21316|AP	-6.40499	0.0631576	0.0271237	0.147063	1.50377e-10
TBXAS1|81971|ES	6.40447	13.545	6.10127	30.0703	1.5089e-10
FMNL1|41953|AP	6.40114	7.85826	4.1801	14.7729	1.54221e-10
EIF4G3|952|ES	6.4	293.409	51.5019	1671.57	1.55379e-10
FAM72A|9577|AT	-6.39926	0.0257618	0.00840021	0.0790063	1.56131e-10
CEP76|44711|AA	-6.39332	0.028715	0.00966986	0.0852704	1.62325e-10
MAX|27943|RI	6.38866	68.4677	18.7232	250.375	1.6735e-10
HPS4|61504|RI	6.38855	7.49634	4.04065	13.9074	1.67464e-10
ZNF548|52245|ES	6.38705	7.43782	4.01818	13.7677	1.69114e-10
CIRBP|46432|RI	6.3852	36.1967	12.029	108.92	1.71172e-10
SEC23A|27346|AP	-6.38098	0.0803583	0.0370427	0.174324	1.75958e-10
SEC23A|27345|AP	6.38096	12.4442	5.73639	26.9957	1.75985e-10
P4HTM|64788|ES	6.38012	23.8739	9.00798	63.2731	1.76946e-10
ABHD3|44778|AD	6.37839	8.49305	4.40128	16.3888	1.78958e-10
PSME3|41144|AP	-6.37785	0.0620374	0.0264013	0.145774	1.79597e-10
PSME3|41143|AP	6.37785	16.1193	6.85992	37.8769	1.79597e-10
SLC8B1|24634|AP	-6.37598	0.0830096	0.0386252	0.178396	1.81795e-10
HKR1|49478|AP	6.37409	36.9711	12.1832	112.192	1.84051e-10
MRPL45|40572|ES	6.3736	34.312	11.5685	101.769	1.84638e-10
TACC2|13344|ES	6.37335	13.104	5.93983	28.909	1.84945e-10
VPS8|67977|ES	6.36934	9.01211	4.58151	17.7274	1.89838e-10
TNFSF13|38970|AP	-6.36921	0.00512696	0.00101188	0.0259772	1.9e-10
TNFSF13|38969|AP	6.36909	195.033	38.4921	988.197	1.90151e-10
NSL1|9743|AT	6.36887	867.94	108.192	6962.79	1.9042e-10
NSL1|9742|AT	-6.36872	0.00115232	0.000143641	0.00924421	1.90613e-10
ZNF329|52415|ES	6.36649	7.81934	4.15147	14.7278	1.93406e-10
ZNF677|51701|AT	6.36412	46.7054	14.2972	152.575	1.96409e-10
VTI1A|13116|AT	6.36381	168.344	34.7185	816.275	1.9681e-10
VTI1A|13115|AT	-6.36374	0.00594054	0.00122515	0.0288047	1.96899e-10
ATF2|56063|ES	6.36195	89.16	22.3547	355.607	1.9921e-10
ADCK3|10036|AP	6.36174	8.79752	4.50211	17.1911	1.99483e-10
ADCK3|10035|AP	-6.36173	0.113669	0.0581697	0.222119	1.99488e-10
ZNF512|53021|AT	-6.36053	0.000279046	2.24093e-05	0.00347474	2.01061e-10
ZNF512|53020|AT	6.3603	3582.58	287.707	44611	2.01357e-10
ZNF611|51534|ES	6.36011	8.58423	4.42555	16.6508	2.01604e-10
WDPCP|53726|AP	6.35973	16.4624	6.94369	39.0298	2.02105e-10
TBC1D5|63655|AP	-6.35967	0.0705943	0.0311872	0.159795	2.02189e-10
ABCE1|70753|ES	6.35818	13.9425	6.18855	31.412	2.04161e-10
MOB3A|46573|AP	-6.35694	0.0337396	0.0118669	0.0959272	2.0581e-10
STAMBPL1|12469|AP	6.35686	13.4089	6.0227	29.8533	2.05925e-10
GTF2H1|14599|AP	-6.35531	0.0905687	0.043183	0.189952	2.08001e-10
CHMP7|83073|ES	6.35492	15.0801	6.53077	34.8211	2.08532e-10
TUFT1|7639|ES	6.35347	15.1223	6.54215	34.9553	2.10505e-10
MRRF|87470|ES	6.35269	14.4511	6.33931	32.9427	2.11588e-10
UNG|24277|AP	6.35048	76.4965	20.0581	291.739	2.14639e-10
BTNL9|75037|AT	-6.35016	0.0617318	0.0261338	0.14582	2.15088e-10
PCGF3|68405|RI	6.34916	15.7348	6.7204	36.8408	2.16487e-10
ZNF250|85677|AT	6.346	90.2032	22.457	362.32	2.20983e-10
FMNL1|41952|AP	-6.34571	0.127918	0.0677791	0.241418	2.21396e-10
RPL28|52096|AT	6.34556	183.374	36.6655	917.106	2.21611e-10
C9orf156|87024|AP	6.34508	23.1052	8.75924	60.9469	2.22304e-10
HARS|73719|AP	-6.34422	0.0649609	0.0279149	0.151171	2.23549e-10
HARS|73720|AP	6.34413	15.3933	6.61479	35.8218	2.23688e-10
C1orf106|9340|AP	-6.34189	0.0380141	0.0138381	0.104427	2.26961e-10
C9orf156|87023|AP	-6.34122	0.0434156	0.0164651	0.114479	2.27951e-10
TAF1D|18314|RI	6.34049	7.03091	3.84755	12.8481	2.29031e-10
LETMD1|21772|ES	6.34048	6.95305	3.81806	12.6622	2.29047e-10
CYP3A5|80711|RI	6.33755	7.47457	4.01254	13.9237	2.33446e-10
HOOK2|47868|AD	6.33464	9.59957	4.76803	19.327	2.379e-10
PCYOX1|53877|AP	-6.33245	0.0658466	0.0283698	0.152831	2.41305e-10
HBS1L|77782|AP	-6.33209	0.109226	0.0550378	0.216766	2.41861e-10
HBS1L|77783|AP	6.33208	9.1553	4.61325	18.1693	2.41879e-10
TMEM150A|54306|ES	6.32987	66.8382	18.194	245.539	2.45365e-10
UNG|24278|AP	-6.32945	0.0132002	0.00345625	0.0504147	2.46029e-10
PXN|24743|AP	6.32931	21.4055	8.28912	55.2768	2.46267e-10
ANKRD29|44842|AT	6.32885	54.2004	15.74	186.638	2.46991e-10
ANKRD29|44841|AT	-6.32883	0.0184501	0.00535796	0.063533	2.47034e-10
CYFIP1|29674|AP	6.32166	10.9612	5.21749	23.028	2.58768e-10
PLS3|89927|ES	6.32132	10.0044	4.89866	20.4319	2.59343e-10
DDX20|4191|RI	6.32044	18.0994	7.37333	44.4289	2.60816e-10
PCYOX1|53879|AP	6.31714	15.0906	6.5013	35.028	2.66451e-10
SLC17A3|75562|RI	6.31498	7.22022	3.90917	13.3357	2.70204e-10
DPAGT1|19112|RI	6.31226	115.603	26.4493	505.27	2.74993e-10
IL18BP|17503|AD	6.31194	8.00091	4.19468	15.2609	2.75568e-10
CPSF3L|98|AA	6.31114	55.6618	15.9758	193.933	2.76994e-10
TEFM|40127|RI	6.31069	15.1078	6.50081	35.1105	2.77797e-10
RBMS2|22470|ES	6.30997	26.4386	9.56031	73.1149	2.79086e-10
RBM3|88998|RI	6.30868	27.6539	9.85905	77.5669	2.81425e-10
PRKAB1|24705|AP	-6.30489	0.0772809	0.0348669	0.17129	2.88407e-10
PRKAB1|24704|AP	6.30487	12.9398	5.83805	28.6804	2.8843e-10
TFEC|81515|AP	6.30442	8.27322	4.28925	15.9576	2.89272e-10
PLXDC1|40623|ES	6.30294	20.4588	8.00292	52.3013	2.92053e-10
TBC1D22A|62720|AP	6.29881	14.6455	6.35299	33.7621	2.99948e-10
CFLAR|56799|ES	6.29767	16.2043	6.81033	38.5559	3.02154e-10
PLAGL1|78001|RI	6.29748	7.80705	4.1183	14.7998	3.02531e-10
FARP2|58380|AT	6.29399	28.6576	10.0798	81.4755	3.09403e-10
FARP2|58381|AT	-6.29394	0.0348966	0.0122744	0.0992129	3.09513e-10
HNRNPA1|264681|ES	6.29308	1150.64	128.12	10333.8	3.11234e-10
PFKM|21429|ES	6.29268	12.9534	5.83327	28.7643	3.12025e-10
RPS9|51816|RI	6.29249	23.7256	8.84849	63.616	3.12419e-10
ADNP|59790|AP	6.29198	13.3051	5.94133	29.7956	3.13445e-10
C5orf28|71950|AP	6.29195	15.3763	6.56363	36.0215	3.13512e-10
RAD17|72353|AP	-6.29185	0.0557744	0.0226955	0.137066	3.13711e-10
ZNF623|85470|AP	6.28952	9.21935	4.61399	18.4215	3.18456e-10
KCNE3|17772|AP	6.28462	21.4412	8.24283	55.7726	3.28666e-10
UBA1|88908|AP	6.28131	7.80896	4.11222	14.8289	3.35738e-10
MAT2A|54281|AT	6.28055	374.211	58.9016	2377.41	3.37368e-10
MAT2A|54280|AT	-6.28044	0.00267248	0.00042065	0.0169788	3.37607e-10
SEMA6C|7562|AD	6.27689	5.79827	3.34933	10.0378	3.45422e-10
KCNE3|17773|AP	-6.27601	0.0468206	0.0179979	0.121801	3.47367e-10
ALG13|89906|AT	6.27308	22.4063	8.48124	59.1942	3.53967e-10
ALG13|89905|AT	-6.27306	0.0446312	0.0168939	0.117909	3.54026e-10
NAT9|43298|RI	6.27197	9.72532	4.77736	19.7979	3.56516e-10
EXOSC10|644|RI	6.27141	28.4345	9.98813	80.9483	3.57805e-10
AQP1|79158|AP	-6.27131	0.0344754	0.0120348	0.0987595	3.5802e-10
C5orf28|71951|AP	-6.26661	0.0657378	0.028059	0.154014	3.68984e-10
KLHL7|78952|AT	6.25302	88.7125	21.7472	361.881	4.02579e-10
ZNF677|51700|AT	-6.25183	0.00534481	0.00103665	0.0275569	4.0566e-10
KLHL21|482|RI	6.2514	8.75971	4.43605	17.2975	4.06783e-10
SIAH1|36340|AP	-6.25055	0.0916595	0.0433262	0.193912	4.09e-10
RPAIN|38694|ES	-6.24612	0.00825322	0.00183182	0.0371847	4.20771e-10
CYFIP1|29675|AP	-6.24351	0.0936641	0.0445378	0.196978	4.27866e-10
NPIPB4|34531|AP	6.23824	15.2449	6.47745	35.8795	4.42533e-10
TP53I3|52811|RI	6.23793	21.7597	8.26725	57.2724	4.43395e-10
PLOD2|67137|ES	6.23767	20.2248	7.86243	52.025	4.4415e-10
SPATA4|71223|AP	6.23316	14.5826	6.27881	33.8684	4.57128e-10
TUBGCP2|13535|AA	6.23232	39.9348	12.5243	127.336	4.59584e-10
ACSS3|23537|AP	-6.22831	0.133286	0.0706911	0.251305	4.71484e-10
BCL6|68079|AP	-6.22788	0.0693184	0.0299263	0.160562	4.72795e-10
BCL6|68081|AP	6.22784	14.4259	6.22802	33.4148	4.72909e-10
TIGD6|74053|AD	6.22618	37.9527	12.0811	119.228	4.77934e-10
ADCK4|49945|AP	6.2255	13.7823	6.03437	31.4785	4.80007e-10
ZNF81|88942|AT	6.22438	24.2854	8.89448	66.3085	4.83467e-10
ZNF81|88943|AT	-6.22431	0.0411782	0.0150814	0.112433	4.83665e-10
IVNS1ABP|9218|ES	6.22399	20.2117	7.84262	52.0886	4.84682e-10
SPOP|42302|AP	-6.22318	0.121443	0.0625173	0.23591	4.87181e-10
SPOP|42303|AP	6.22318	8.23431	4.23891	15.9956	4.87186e-10
NSFL1C|58506|ES	6.22312	247.546	43.6292	1404.54	4.87357e-10
ZNF397|45144|AT	6.22078	64.5738	17.3687	240.074	4.94695e-10
OSBPL5|13952|AP	6.2201	15.1058	6.42085	35.538	4.96852e-10
MIEF2|39602|AA	6.21551	948.263	109.194	8234.88	5.11593e-10
SEMA6A|73055|AP	-6.21469	0.113322	0.0570251	0.225196	5.14258e-10
TMEM63A|10003|ES	6.21397	9.48014	4.66353	19.2715	5.16628e-10
HNRNPA1|212645|ES	6.21292	12.8085	5.72954	28.6335	5.20097e-10
PLEKHM3|57205|AT	-6.21168	0.143707	0.0779181	0.265044	5.24211e-10
RAD52|19643|ES	6.21099	8.82348	4.43844	17.5408	5.26517e-10
IK|73709|ES	6.20402	32.8815	10.9074	99.1254	5.50372e-10
ACSS3|23538|AP	6.20399	7.46993	3.95748	14.0998	5.50485e-10
ZNF169|86926|AT	6.20368	213.751	39.247	1164.15	5.5158e-10
BRF1|29605|AP	6.2025	10.5904	5.02394	22.3244	5.55731e-10
PGM3|76859|AP	-6.20045	0.0101114	0.00236663	0.0432007	5.63023e-10
THOP1|46623|AP	6.19873	12.5587	5.6425	27.9523	5.69191e-10
ZBTB45|52479|AD	6.19866	97.329	22.8864	413.912	5.69447e-10
DGKA|22303|ME	-6.19836	0.00191672	0.000265024	0.0138622	5.70553e-10
USP42|78717|ES	6.19641	13.0512	5.79114	29.413	5.77659e-10
TRIM5|14074|RI	6.19484	12.983	5.76924	29.2168	5.83448e-10
GGPS1|10344|AP	-6.1945	0.00922147	0.00209341	0.0406205	5.84712e-10
C1orf131|10272|RI	6.19393	18.1704	7.25871	45.485	5.86834e-10
PCYT1A|68233|AA	6.19166	48.8879	14.2721	167.462	5.95332e-10
CTBP2|13412|AP	-6.18778	0.0181082	0.00508232	0.0645193	6.10192e-10
SLC37A3|81987|AA	6.18646	8.46264	4.30188	16.6477	6.15295e-10
VPS16|58561|RI	6.18209	22.2219	8.31379	59.3968	6.32576e-10
MTAP|85995|AT	-6.17924	0.0127611	0.00319965	0.0508947	6.44122e-10
MTAP|85996|AT	6.17924	78.3633	19.6484	312.534	6.44122e-10
OCIAD1|69234|ES	6.17683	82.1091	20.2739	332.541	6.54033e-10
PLEKHM3|57206|AT	6.17213	6.89374	3.73425	12.7264	6.73745e-10
STAU1|59743|ES	6.1715	15.7281	6.5559	37.733	6.76472e-10
ZNF264|52206|AT	6.17059	10.8571	5.09025	23.1572	6.80366e-10
JAM2|60253|AT	-6.1698	0.0368171	0.0128981	0.105093	6.83767e-10
JAM2|60254|AT	6.16975	27.161	9.51524	77.5302	6.83962e-10
UBA1|88909|AP	-6.16872	0.100334	0.0483264	0.208312	6.88431e-10
CCDC82|18406|AP	6.16781	10.9149	5.10699	23.3279	6.9242e-10
IRAK4|21254|ES	6.16758	8.62634	4.34946	17.1087	6.93409e-10
FOSL2|53060|AA	6.16362	482.629	67.6479	3443.28	7.10991e-10
PPIL4|78082|AP	-6.16156	0.0375269	0.0132083	0.10662	7.20321e-10
RIMKLB|20202|AT	-6.16101	0.0610425	0.0250792	0.148577	7.22807e-10
RIMKLB|20203|AT	6.16089	16.3811	6.73013	39.8713	7.23368e-10
TMEM126B|18114|RI	6.1588	163.417	32.2806	827.278	7.3297e-10
YBX3|20481|ES	6.15771	5817.65	368.511	91842.8	7.38036e-10
OS9|22695|RI	6.1573	20.9827	7.96329	55.2881	7.39974e-10
SH3BP5|63567|ES	6.1569	20.7119	7.89259	54.3526	7.41816e-10
SNX13|78881|RI	6.15542	125.39	26.9247	583.952	7.48766e-10
CBFA2T2|58990|AT	6.1541	79.605	19.7482	320.888	7.55027e-10
CBFA2T2|58991|AT	-6.15391	0.0125631	0.00311657	0.0506427	7.55941e-10
ARHGEF10L|855|AP	-6.1533	0.0884393	0.040844	0.191497	7.58876e-10
PCSK7|18901|ES	6.15233	96.281	22.4719	412.517	7.63513e-10
ABCC3|42463|RI	6.15063	7.54704	3.96336	14.3711	7.7176e-10
PPIL4|78083|AP	6.15045	26.5339	9.33423	75.4265	7.72638e-10
FBXO3|14920|AP	-6.14922	0.067808	0.0287588	0.159879	7.78636e-10
HEATR6|42848|ES	6.1488	6.73149	3.66561	12.3616	7.80717e-10
PSEN2|10024|AP	-6.14854	0.0946986	0.0446718	0.200749	7.82005e-10
EIF5A|38908|AP	6.14525	523.8	71.1076	3858.46	7.98368e-10
ZNF174|33571|AT	6.14334	122.891	26.4778	570.371	8.08037e-10
ZNF174|33572|AT	-6.14329	0.00813752	0.00175329	0.0377687	8.08292e-10
ZNF225|50276|AP	-6.13719	0.0996887	0.047737	0.208179	8.39913e-10
NGLY1|63751|AP	6.13676	11.0424	5.12777	23.7792	8.42219e-10
POMT1|87937|AD	6.13603	11.8663	5.38465	26.1499	8.46111e-10
ZNF671|52331|RI	6.13042	100.264	22.9803	437.453	8.76474e-10
METTL17|26477|RI	6.13019	13.7044	5.93443	31.6475	8.77737e-10
PIK3C3|45317|AT	-6.12937	0.0189573	0.00533418	0.0673729	8.82304e-10
PDE4DIP|4411|AT	-6.12552	0.0220914	0.00652274	0.0748199	9.03873e-10
LIMCH1|69109|AP	-6.12271	0.119207	0.060341	0.235499	9.19964e-10
GTF2H1|14601|AP	6.12126	20.8119	7.87412	55.0075	9.28385e-10
PFKFB3|10703|AA	6.11934	65.2927	17.1231	248.971	9.39652e-10
RPL28|52093|AT	6.11915	169.221	32.7099	875.442	9.40774e-10
FEZ2|53195|AP	6.11883	11.2	5.16578	24.2829	9.42637e-10
FEZ2|53193|AP	-6.11883	0.0892857	0.0411813	0.193582	9.42637e-10
ATL2|53255|ES	6.11685	9.05188	4.46869	18.3357	9.54433e-10
SAR1B|73415|AP	-6.11643	0.0530572	0.0207061	0.135954	9.56966e-10
MON2|22833|AP	-6.11402	0.105435	0.0512606	0.216863	9.71493e-10
FLI1|19413|AP	-6.11384	0.0532068	0.020775	0.136268	9.72627e-10
PSEN2|10023|AP	6.11382	12.529	5.57117	28.1763	9.72742e-10
FAM195A|32927|ES	-6.1121	0.0294296	0.009501	0.0911587	9.833e-10
TRAPPC2L|38052|AD	6.11059	23.5655	8.55305	64.9281	9.9261e-10
ZNF225|50277|AP	6.1079	10.79	5.0296	23.1476	1.00953e-09
SIAH1|36339|AP	6.10694	9.45481	4.59755	19.4437	1.01562e-09
TSC22D3|89836|AP	-6.10425	0.000409856	3.34972e-05	0.0050148	1.03284e-09
ZCCHC9|72663|RI	6.10412	11.8042	5.3434	26.0768	1.03366e-09
SLC37A3|81991|ES	6.10366	7.66097	3.98409	14.7312	1.03664e-09
ERGIC1|74563|RI	6.10325	5.52948	3.19288	9.57603	1.03933e-09
BTBD8|3753|AT	-6.10232	0.165891	0.0931629	0.295395	1.04543e-09
PIK3C3|45316|AT	6.10151	57.0102	15.5559	208.934	1.05069e-09
SLC25A16|11952|ES	6.09972	6.67898	3.62839	12.2944	1.06254e-09
PRMT2|60963|AD	6.09789	10.072	4.79398	21.1608	1.0748e-09
NGLY1|63753|AP	-6.09709	0.0919172	0.0426748	0.19798	1.08014e-09
MON2|22832|AP	6.09662	9.45023	4.59043	19.455	1.08336e-09
DDX20|4190|RI	6.09398	19.7157	7.55737	51.4343	1.10135e-09
HERC2|29747|ES	-6.09261	0.0674785	0.0283474	0.160626	1.11082e-09
TMEM168|81458|ES	6.09159	8.19272	4.16422	16.1184	1.11798e-09
CYHR1|85618|RI	6.09008	11.9669	5.38338	26.6015	1.12857e-09
HKR1|49493|ES	6.0889	16.4079	6.66712	40.3802	1.13692e-09
C1orf162|4170|AA	6.08889	91.4173	21.3692	391.082	1.13698e-09
TGFBR3|3746|ES	6.08788	18.5201	7.23656	47.3975	1.14413e-09
TUBGCP2|13529|AP	-6.08746	0.0469096	0.0175167	0.125624	1.14719e-09
C1orf106|9339|AP	6.08682	22.817	8.33483	62.4624	1.15178e-09
BCKDK|36237|RI	6.08563	1347.82	132.339	13726.9	1.16033e-09
EHBP1L1|16876|AP	6.08496	9.03724	4.44731	18.3643	1.16519e-09
EHBP1L1|16875|AP	-6.08496	0.110653	0.0544535	0.224855	1.16524e-09
DYNC2LI1|53403|ES	6.08204	14.4181	6.10161	34.0699	1.18661e-09
BTBD8|3754|AT	6.08187	6.01653	3.37436	10.7275	1.18786e-09
MEIS1|53812|RI	6.07812	6.05837	3.38903	10.8302	1.21597e-09
VPS28|85604|RI	6.07722	270.566	44.4468	1647.05	1.22286e-09
GGPS1|10346|AP	6.07613	108.036	23.8565	489.254	1.23115e-09
IL15|70672|AP	-6.0756	0.0703597	0.0298865	0.165643	1.23521e-09
IL15|70670|AP	6.07556	14.2125	6.03698	33.4594	1.23559e-09
CRCP|79873|ES	6.07487	9.84712	4.70796	20.5961	1.24088e-09
OCIAD1|69237|AD	6.07486	56.1824	15.315	206.102	1.24093e-09
FAM86B1|82698|ES	6.07278	6.66029	3.61172	12.2821	1.25713e-09
ANKRD10|26274|ES	6.07216	12.2765	5.46442	27.5806	1.26204e-09
ARHGAP32|19451|RI	6.07156	6.3911	3.51178	11.6312	1.26673e-09
SLC35A4|73686|AP	6.07085	33.7141	10.8283	104.969	1.27237e-09
SLC35A4|73685|AP	-6.07085	0.0296612	0.00952658	0.0923507	1.27237e-09
CXorf40A|90298|AP	-6.07075	0.0781453	0.0343141	0.177964	1.27311e-09
PGM3|76860|AP	6.06934	97.5158	22.2201	427.962	1.2844e-09
RELA|16898|RI	6.06839	31.7307	10.388	96.9227	1.29198e-09
ABLIM3|74017|AP	-6.06589	0.0856515	0.0387158	0.189488	1.31226e-09
CNOT6|75013|ES	6.06533	7.66393	3.9687	14.7998	1.31683e-09
SYNPO2|70454|AT	-6.065	0.0266943	0.00827753	0.0860868	1.31951e-09
SP140L|57890|RI	6.06492	16.3531	6.62838	40.3451	1.32019e-09
BTN3A1|75659|AA	6.0639	31.3963	10.3053	95.6524	1.32858e-09
ABCG2|69881|AP	-6.06384	0.119962	0.0604465	0.238077	1.32911e-09
ABLIM3|74015|AP	6.06359	11.6656	5.27284	25.8087	1.33113e-09
ZNF91|48815|AT	-6.06319	0.0384758	0.0134227	0.11029	1.33449e-09
ZNF91|48816|AT	6.06316	25.9894	9.06676	74.4973	1.33474e-09
IST1|37517|ES	6.06165	23.1357	8.37833	63.8861	1.34731e-09
PLA2G15|37203|ES	6.06135	11.4632	5.20923	25.2252	1.3498e-09
PLEKHA1|13354|ES	6.05935	20.5202	7.72223	54.5283	1.3667e-09
DDX46|73426|ES	6.05828	12.4279	5.4997	28.0836	1.37586e-09
PSMC5|43010|AA	6.05731	67.0391	17.1942	261.381	1.38419e-09
PPM1F|61261|AT	-6.05685	0.0056244	0.00105199	0.0300704	1.38811e-09
PPM1F|61262|AT	6.05685	177.794	33.2549	950.56	1.38817e-09
LYG1|54700|AP	6.05674	8.6088	4.28938	17.2779	1.38911e-09
ABCG2|69880|AP	6.05416	8.30824	4.18628	16.4888	1.41156e-09
LLGL2|43459|AP	6.05381	69.0856	17.5337	272.209	1.41464e-09
ANKRD33B|71570|ES	6.05365	4.61995	2.81482	7.58271	1.41601e-09
RFX5|7609|ES	6.05352	10.4744	4.89596	22.4087	1.41714e-09
NPEPPS|42080|AD	6.05335	22.1079	8.1135	60.2404	1.4186e-09
HEXB|72500|AP	-6.04946	0.0418487	0.0149665	0.117015	1.45328e-09
ASPH|83969|AT	6.04934	117.761	25.1191	552.075	1.45442e-09
POMGNT1|2787|RI	6.04904	17.9852	7.05191	45.8694	1.45713e-09
TVP23B|39651|AP	6.04818	11.0209	5.06382	23.986	1.46491e-09
EHHADH|67980|AD	6.04705	15.5637	6.39332	37.8878	1.47519e-09
ACIN1|26702|AP	6.04703	195.735	35.391	1082.54	1.47539e-09
ACIN1|26701|AP	-6.0467	0.00511031	0.000923992	0.0282635	1.47842e-09
CXorf40A|90295|AP	6.04382	12.628	5.54857	28.7402	1.50507e-09
FBXO3|14922|AP	6.04228	16.4409	6.62994	40.7699	1.51949e-09
SYTL2|18154|AA	6.04048	30.8093	10.1309	93.6951	1.53661e-09
EPS8|20581|AP	6.03529	30.5861	10.0716	92.8859	1.58677e-09
C5orf22|71633|ES	6.03462	11.3255	5.14889	24.9116	1.59338e-09
MCFD2|53478|ES	6.03416	9.27018	4.49745	19.1078	1.59797e-09
SPOP|42314|ES	6.03384	8.09836	4.1051	15.9761	1.60113e-09
GRB10|79712|AP	6.03295	19.82	7.51113	52.3001	1.60994e-09
NBPF11|7339|RI	6.03193	8.30084	4.17321	16.511	1.62016e-09
LLGL2|43458|AP	-6.03095	0.014801	0.00376412	0.0581993	1.63002e-09
USP48|995|AP	-6.02988	0.103744	0.0496715	0.216678	1.64085e-09
USP48|994|AP	6.02986	9.63908	4.6151	20.1321	1.64106e-09
CDH5|36702|AP	6.0298	13.6657	5.84115	31.9716	1.6416e-09
GIT2|24385|ES	6.02786	16.6941	6.68414	41.6946	1.66143e-09
L3MBTL2|62412|ES	6.0269	68.6776	17.3571	271.739	1.67134e-09
PCSK5|86633|AT	-6.02646	0.0379785	0.0131089	0.11003	1.67595e-09
CPSF3L|80|AA	6.02565	271.703	43.8891	1682.03	1.68431e-09
ZNF841|51405|AP	6.02407	18.1138	7.05845	46.4847	1.70082e-09
DRG2|39548|RI	6.0233	21.5962	7.94647	58.6921	1.709e-09
SLC25A46|72944|AP	-6.02323	0.0896153	0.0408777	0.196462	1.70973e-09
NUMB|28287|AP	6.02257	11.2051	5.10386	24.6001	1.7167e-09
NUMB|28285|AP	-6.02252	0.089246	0.0406508	0.195933	1.71722e-09
ZNF24|45164|AA	6.02227	32.2737	10.4181	99.9788	1.71984e-09
ZNF195|13977|ES	6.01798	14.0998	5.95569	33.3806	1.76608e-09
PMPCB|81177|RI	6.0168	48.2428	13.6476	170.533	1.77902e-09
CLCN3|71155|ES	6.01637	60.0101	15.8099	227.782	1.78367e-09
PPP2R5C|29317|AT	6.01598	47.0126	13.4097	164.82	1.78804e-09
NOL8|86858|ES	6.01564	12.4809	5.48374	28.4064	1.79178e-09
CCNDBP1|30218|RI	6.01162	8.09845	4.09483	16.0165	1.83683e-09
CREB3L4|7772|RI	6.01109	28.195	9.49144	83.7552	1.84275e-09
MTMR10|29789|RI	6.00919	16.0703	6.4963	39.7542	1.86453e-09
PAPSS2|12457|ES	-6.00894	0.0772344	0.0334998	0.178065	1.86739e-09
ZNF511|13542|RI	6.00825	65.3434	16.7133	255.471	1.87531e-09
TECPR2|29415|AT	-6.00712	0.00072578	6.86386e-05	0.00767435	1.88851e-09
TECPR2|29416|AT	6.007	1377.63	130.285	14566.9	1.88987e-09
HOOK2|47862|AP	6.00684	19.275	7.34032	50.6143	1.89175e-09
SH2B1|35865|AP	-6.00646	0.00486392	0.000855516	0.0276532	1.89621e-09
NDUFS2|8597|RI	6.00558	41.8759	12.3773	141.678	1.90645e-09
TUBE1|77291|AA	6.00426	6.9945	3.70684	13.198	1.92212e-09
ACAA1|64022|ES	-6.00278	0.00163328	0.000200955	0.0132746	1.93969e-09
PLD2|38595|RI	6.00232	13.3402	5.72478	31.0863	1.9452e-09
CLK1|56752|AP	6.00093	924.517	99.3614	8602.25	1.96188e-09
EXOC7|43567|AA	6.00045	7.12722	3.75254	13.5368	1.96773e-09
RPS6|214602|AA	5.99826	54.0584	14.6771	199.107	1.99439e-09
TBC1D9B|74988|AP	5.99802	10.7391	4.94402	23.3269	1.99743e-09
EIF6|59071|AP	-5.99777	0.006355	0.00121678	0.0331909	2.00051e-09
EIF6|59072|AP	5.99773	157.355	30.1283	821.835	2.0009e-09
TMEM256-PLSCR3|38939|RI	5.9977	12.7797	5.55808	29.3843	2.00136e-09
TACC1|83437|AP	-5.99756	0.13242	0.0683932	0.256385	2.00306e-09
POLL|12887|AD	5.99695	482.28	64.0215	3633.06	2.01054e-09
WDR11|13288|RI	5.99652	14.7601	6.12311	35.5801	2.01596e-09
CLCN6|686|AT	-5.99604	0.0209962	0.00593866	0.0742325	2.02191e-09
SH2B1|35867|AP	5.99522	203.634	35.8128	1157.88	2.03214e-09
SLC27A1|48315|RI	5.99504	9.64945	4.59873	20.2473	2.03434e-09
THAP6|69530|AT	-5.99492	0.0282452	0.00880037	0.0906546	2.0359e-09
MED24|40831|ES	5.98803	29.7051	9.78935	90.1383	2.12393e-09
PNKD|57463|AT	5.98792	17.322	6.81052	44.0571	2.12545e-09
PNKD|57462|AT	-5.98785	0.0577312	0.0226982	0.146835	2.12639e-09
AHI1|77883|AP	5.98702	17.2222	6.78314	43.7266	2.13726e-09
EIF4E2|57999|AT	-5.98652	0.0147201	0.00369907	0.0585774	2.14375e-09
ZNF841|51403|AP	-5.98331	0.0562081	0.0218911	0.144321	2.18647e-09
ANGPT1|84859|AP	5.97929	9.00444	4.3812	18.5063	2.2411e-09
ANGPT1|84860|AP	-5.97927	0.111058	0.0540368	0.228251	2.24139e-09
LETMD1|21767|ES	5.97926	6.93456	3.67568	13.0828	2.24159e-09
ZNF687|7588|ES	5.97916	10.2597	4.78284	22.0082	2.24292e-09
CSTF3|14886|RI	5.97814	16.226	6.50786	40.4564	2.25704e-09
RPL29|65167|RI	5.97779	24.3287	8.5437	69.2773	2.26182e-09
HKR1|49492|ES	5.97738	8.20397	4.11451	16.358	2.26749e-09
CCAR2|83036|AP	-5.9772	0.0121216	0.00285198	0.0515196	2.27002e-09
CD72|86259|RI	5.9727	10.1534	4.74555	21.7237	2.33363e-09
STAG1|66931|AT	-5.96947	0.00557199	0.00101381	0.0306242	2.3802e-09
SUV420H1|17293|AT	5.96852	28.9757	9.59236	87.5269	2.39419e-09
SUV420H1|17294|AT	-5.96851	0.0345117	0.0114251	0.10425	2.39427e-09
ACSM2A|99290|ES	5.96538	12.7628	5.52816	29.4654	2.44061e-09
CHRD|67961|RI	5.96514	13.3068	5.6851	31.1467	2.44428e-09
TP53BP2|9930|ES	5.96494	11.01	5.00585	24.2159	2.44719e-09
HAUS5|49218|RI	5.96111	7.98237	4.03198	15.8032	2.50529e-09
VRK3|219373|AD	5.96007	21.3236	7.79588	58.325	2.52133e-09
PSIP1|85920|AT	5.95998	1770.8	151.354	20717.8	2.52271e-09
PSIP1|85919|AT	-5.95976	0.000564869	4.82806e-05	0.00660881	2.52611e-09
CCAR2|83035|AP	5.95962	81.9459	19.2406	349.009	2.52822e-09
PQLC1|46266|ES	5.95867	17.358	6.78885	44.3818	2.54292e-09
GCA|55769|AP	-5.95594	0.0281004	0.00867399	0.0910343	2.58574e-09
TBC1D9B|74987|AP	-5.95325	0.0945386	0.0434864	0.205525	2.62872e-09
ABCB8|82298|RI	5.95237	89.5595	20.3859	393.453	2.64292e-09
CDK18|9554|RI	5.95059	17.3533	6.77897	44.4224	2.6717e-09
IDS|90291|AT	-5.94246	0.00508979	0.000891898	0.0290459	2.80774e-09
ERMAP|2123|AP	-5.94241	0.116516	0.0573399	0.236765	2.80868e-09
TDRKH|7657|AP	5.94077	7.53137	3.86882	14.6612	2.83682e-09
CDH5|36700|AP	-5.93719	0.0748764	0.0318235	0.176174	2.89944e-09
BOD1L1|68797|ES	5.9366	6.73846	3.58932	12.6506	2.90992e-09
ZCCHC8|24961|RI	5.9361	70.6915	17.328	288.394	2.91886e-09
EPB41L5|55145|AT	-5.93339	0.0357335	0.0118882	0.107408	2.96751e-09
EPB41L5|55146|AT	5.93336	27.9844	9.31015	84.1153	2.96801e-09
DNAJA3|33726|ES	5.93319	10.8391	4.93282	23.8174	2.97112e-09
KIAA0319L|1718|AP	-5.93219	0.0212056	0.00593633	0.0757499	2.98918e-09
TBC1D10A|61715|AP	-5.93137	0.0727308	0.0305903	0.172923	3.00414e-09
PJA1|89358|AP	-5.93131	0.0448424	0.0160749	0.125092	3.00526e-09
LIMCH1|69111|AP	5.92815	11.5038	5.12988	25.7976	3.06375e-09
LRRC49|31447|AP	-5.92723	0.112621	0.0547038	0.231858	3.08085e-09
COG4|37401|ES	5.92547	14.604	6.01589	35.4522	3.11406e-09
SRSF11|3388|AA	5.92467	22.6303	8.06381	63.5098	3.12916e-09
TDRKH|7658|AP	-5.92347	0.133518	0.0685799	0.259945	3.15222e-09
FOPNL|34203|ES	5.92298	81.1879	18.9506	347.823	3.16168e-09
OSGEP|26441|AP	5.92193	14.1308	5.88166	33.9497	3.18186e-09
OSGEP|26440|AP	-5.92189	0.0707675	0.0294553	0.170022	3.18271e-09
RPL32|63467|RI	5.92184	8.91743	4.32252	18.3968	3.18355e-09
TRIM13|25920|RI	5.92	7.71386	3.9221	15.1714	3.21946e-09
ACPL2|67056|AP	5.91728	13.0551	5.57446	30.5742	3.27305e-09
HCK|58929|ES	5.91663	28.3208	9.35569	85.7303	3.28603e-09
TVP23B|39649|AP	-5.91599	0.100381	0.0468703	0.214982	3.2988e-09
IDE|12535|ES	5.91533	5.96669	3.30145	10.7836	3.31213e-09
PHF20L1|85194|ES	5.91351	64.5924	16.2262	257.125	3.34896e-09
AP1G1|37479|AP	-5.91313	0.103465	0.0487795	0.219457	3.35671e-09
TMEM161B|72735|RI	5.91234	9.41143	4.47595	19.7891	3.37272e-09
PSMA1|14473|AT	-5.90947	0.000288877	1.93578e-05	0.00431091	3.43204e-09
C11orf54|18324|ES	5.90939	8.98195	4.33678	18.6026	3.43373e-09
PSMA1|14474|AT	5.90934	3461.26	231.936	51653.4	3.43473e-09
PDK1|55973|AP	-5.9088	0.0503422	0.0186793	0.135676	3.44609e-09
TTYH2|43235|AP	5.9077	6.37615	3.44854	11.7892	3.46913e-09
HMGB1|25572|RI	5.90733	13.4517	5.67893	31.8632	3.47696e-09
YY1AP1|8110|AD	5.90703	113.398	23.5985	544.916	3.4833e-09
HOOK2|47863|AP	-5.90573	0.0537712	0.0203822	0.141856	3.51086e-09
TMEM161B|72733|AD	5.90453	6.55592	3.51203	12.238	3.53652e-09
CHD6|59426|RI	5.9037	6.34375	3.43539	11.7143	3.55439e-09
KIAA1191|96997|ES	-5.90151	0.0100099	0.00216944	0.0461861	3.60188e-09
MTOR|648|AP	-5.90048	0.211051	0.125884	0.353839	3.62441e-09
LDLRAD4|44739|AP	5.90041	10.019	4.65988	21.5412	3.62608e-09
C3orf18|65062|AP	5.90032	10.3912	4.77475	22.6142	3.62789e-09
ZNF540|49542|AP	5.89991	14.4868	5.96065	35.2087	3.63711e-09
LETMD1|21795|AD	5.89833	349.721	49.9419	2448.94	3.67191e-09
AP1G1|37478|AP	5.89709	9.65186	4.54323	20.5049	3.69968e-09
SKIL|67612|AP	5.89665	8.20936	4.07761	16.5277	3.7095e-09
NEK8|39971|RI	5.89641	6.50617	3.49121	12.1248	3.7149e-09
PDK1|55972|AP	5.8943	19.7097	7.31433	53.111	3.76276e-09
DDRGK1|58577|AT	5.89413	302.948	45.3152	2025.32	3.76652e-09
DDRGK1|58576|AT	-5.89413	0.0033009	0.000493751	0.0220677	3.76664e-09
SCMH1|2041|AP	-5.89411	0.0903056	0.0405938	0.200896	3.76715e-09
LETMD1|21757|ES	5.89381	12.85	5.49722	30.0377	3.77389e-09
GCDH|47885|AD	5.89369	87.5294	19.7827	387.279	3.77674e-09
CREB3L2|81911|AT	-5.8933	0.00480076	0.000813152	0.0283431	3.78547e-09
TTC8|28787|ES	5.89312	10.2248	4.7191	22.154	3.78979e-09
PGAP2|14008|ES	5.89277	12.962	5.52829	30.3914	3.79786e-09
ADAMTS4|8592|RI	5.89264	24.9506	8.55844	72.739	3.80073e-09
MAPKAPK2|9592|AA	5.8919	616.344	72.7408	5222.38	3.81772e-09
THUMPD1|34383|ES	5.89097	9.6164	4.52854	20.4205	3.83934e-09
MTOR|649|AP	5.89054	4.67823	2.79979	7.81697	3.84932e-09
TMEM176B|82257|AP	5.88958	31.297	9.94998	98.4429	3.87181e-09
PYROXD1|20699|ES	5.88928	7.99924	4.00417	15.9803	3.87883e-09
ATP6V0A2|25113|AP	5.88886	7.31153	3.77089	14.1766	3.88878e-09
ARMCX4|89649|AT	5.88687	10.5958	4.82866	23.2508	3.93587e-09
SKIL|67613|AP	-5.88666	0.122252	0.0607238	0.246125	3.94086e-09
CCDC82|18408|AP	-5.88493	0.145161	0.0763317	0.276054	3.98231e-09
DDX11|20963|RI	5.88466	39.5343	11.6167	134.545	3.9887e-09
ATP6V0A2|25112|AP	-5.88417	0.137069	0.0707071	0.265716	4.00065e-09
IST1|37514|AP	5.87604	33.4248	10.3684	107.752	4.20187e-09
TTYH2|43236|AP	-5.87531	0.155585	0.0836398	0.289415	4.22048e-09
C14orf79|29587|AP	-5.87076	0.0493223	0.0180598	0.134702	4.33791e-09
C14orf79|29585|AP	5.87071	20.2745	7.42367	55.3709	4.33927e-09
RNF180|72195|AT	5.87066	28.7641	9.37136	88.2876	4.34072e-09
RNF180|72196|AT	-5.87062	0.034766	0.0113267	0.10671	4.34179e-09
ZNF331|51725|AP	-5.86579	0.071606	0.0296721	0.172803	4.47005e-09
NME4|32877|AT	5.86505	3181.73	214.86	47116.3	4.48989e-09
NME4|32876|AT	-5.86491	0.000314367	2.12292e-05	0.00465521	4.4937e-09
DENND3|85325|AP	5.86207	7.25127	3.73884	14.0634	4.57144e-09
CTAGE5|27373|AP	-5.86137	0.0601207	0.0234826	0.153922	4.59063e-09
CLCN6|688|AT	5.86007	46.3036	12.839	166.993	4.62684e-09
VPS54|53762|AP	-5.85796	0.131336	0.0665901	0.259033	4.68581e-09
PPIE|1904|AD	5.85599	27.6862	9.11058	84.1355	4.74184e-09
ACAA1|64019|RI	5.85546	15.6261	6.22643	39.2157	4.75706e-09
LETMD1|21747|ES	5.85534	7.31849	3.759	14.2485	4.7604e-09
SPATA4|71222|AP	-5.855	0.0756996	0.0319058	0.179605	4.77002e-09
PPWD1|72225|ES	5.85447	11.7329	5.14505	26.7561	4.78547e-09
NFRKB|19458|AP	5.85389	8.41458	4.124	17.1691	4.80202e-09
NPEPPS|42082|AD	-5.85358	0.00111836	0.000114909	0.0108845	4.81089e-09
MTFR1L|1214|ES	5.85283	30.4034	9.69011	95.3926	4.8328e-09
SEMA6A|73057|AP	5.84934	9.85003	4.5768	21.1989	4.93534e-09
URGCP|79354|AP	-5.84873	0.0247529	0.00716664	0.0854943	4.95344e-09
TMEM161B|72738|RI	5.84769	21.7257	7.74214	60.9656	4.9846e-09
DENND3|85326|AP	-5.8471	0.138561	0.071436	0.26876	5.00209e-09
QKI|78407|RI	5.84614	7.15551	3.69927	13.8409	5.03104e-09
PHF12|40026|RI	5.846	138.229	26.4807	721.553	5.03534e-09
COLCA1|18662|AP	-5.84538	0.0844181	0.0368526	0.193376	5.05401e-09
COLCA1|18660|AP	5.84529	11.7959	5.1567	26.9828	5.05689e-09
SP140L|57889|RI	5.84187	33.7183	10.3577	109.767	5.16192e-09
ZNF700|47761|AP	-5.84152	0.0826803	0.0358233	0.190826	5.17282e-09
ZNF700|47760|AP	5.84147	12.0946	5.24027	27.9143	5.17407e-09
SNAP23|30179|AA	5.84115	60.3409	15.2454	238.828	5.1841e-09
GLS|56587|AP	-5.83863	0.190172	0.108934	0.331994	5.26332e-09
SDC3|1436|RI	5.83861	20.3934	7.41151	56.114	5.26372e-09
SEC22A|66461|AP	-5.83799	0.103812	0.0485263	0.222085	5.28331e-09
SEC22A|66462|AP	5.83789	9.63247	4.50263	20.6068	5.28665e-09
LYG1|54699|AP	-5.83788	0.124479	0.0618429	0.250554	5.28684e-09
DMTN|82926|AP	-5.83719	0.0796419	0.0340547	0.186255	5.3087e-09
SERINC5|72645|AT	-5.83692	0.177193	0.0991025	0.316817	5.31761e-09
SERINC5|72644|AT	5.83692	5.64356	3.15639	10.0906	5.31761e-09
RPS9|51817|RI	5.83611	38.1053	11.2211	129.4	5.34334e-09
INO80C|45176|ES	5.83572	106.228	22.1674	509.057	5.35586e-09
NFIC|46676|AP	5.83515	47.2309	12.9381	172.417	5.37425e-09
RANBP3|46963|AA	5.83489	17.5082	6.69317	45.7986	5.3825e-09
TEX30|26213|AP	-5.83344	0.0816204	0.0351703	0.189418	5.42976e-09
FAXDC2|74224|AP	5.83312	46.5642	12.8108	169.25	5.44011e-09
ANKRD13A|250011|ME	5.83287	327.361	46.7657	2291.54	5.44808e-09
C1orf86|250|ES	-5.83141	0.0222013	0.00617433	0.0798304	5.496e-09
TRAPPC10|60803|ES	5.82899	10.8864	4.87794	24.2957	5.57652e-09
SLC25A29|29256|AA	5.82684	5.1555	2.96951	8.95068	5.64876e-09
TGOLN2|54194|AA	5.82512	58.6089	14.8971	230.582	5.7071e-09
SPRTN|10277|RI	5.82488	24.3275	8.31192	71.2023	5.71549e-09
CA5B|98313|ES	-5.8246	0.0438979	0.0153331	0.125678	5.72488e-09
C11orf57|18723|RI	5.82389	12.6076	5.37314	29.5828	5.74919e-09
NEU3|17812|AT	5.82386	18.3591	6.89468	48.8864	5.75047e-09
SGSM2|38395|RI	5.82342	6.54957	3.47939	12.3288	5.76541e-09
ERMAP|2122|AP	5.82317	9.67879	4.5083	20.7792	5.77402e-09
TMEM59|3108|AP	5.82314	15.8123	6.24358	40.0455	5.77538e-09
RNF19A|84704|AP	5.82277	11.1266	4.94485	25.0364	5.78791e-09
HNRNPA1|485363|ES	5.82072	17.4965	6.67455	45.8648	5.85938e-09
NFS1|59219|ES	5.81875	12.2871	5.27819	28.6034	5.92888e-09
ADHFE1|84004|AA	5.81835	7.37697	3.76293	14.4621	5.94308e-09
ZNF737|48721|AT	5.81698	98.2541	20.9436	460.946	5.99202e-09
ZNF737|48720|AT	-5.81682	0.0101786	0.00216963	0.0477522	5.99777e-09
EXOC3|71441|RI	5.81675	51.015	13.5608	191.915	6.00016e-09
FNIP1|73237|ES	-5.81666	0.121296	0.0595859	0.246917	6.00359e-09
CENPC|69412|ES	5.81361	52.2737	13.7719	198.415	6.11381e-09
NFIC|46675|AP	-5.81343	0.021339	0.00583265	0.0780699	6.12045e-09
KANK3|47221|AT	5.81318	17.352	6.62966	45.4157	6.12973e-09
RPL28|52095|AT	-5.81155	0.0365677	0.0119811	0.111609	6.18972e-09
SLC25A46|72943|AP	5.81102	21.2583	7.58183	59.605	6.20942e-09
TGFBR3|3739|AP	-5.81089	0.107018	0.0503616	0.227412	6.21429e-09
USHBP1|48246|AA	5.80714	12.0312	5.19629	27.8562	6.35508e-09
LRRC49|31445|AP	5.8061	8.55472	4.14497	17.6559	6.39446e-09
SRRM1|1133|ES	5.80438	9.97483	4.58781	21.6873	6.4605e-09
ARL16|44149|ES	5.80228	16.7215	6.45748	43.3001	6.54196e-09
ZNF250|85676|AT	-5.80124	0.0127597	0.00292344	0.0556913	6.58256e-09
TVP23C|39352|AP	5.79954	17.8378	6.73671	47.2317	6.64977e-09
GBA2|86290|RI	5.79764	56.9716	14.5257	223.451	6.72564e-09
VPS54|53761|AP	5.79706	7.48104	3.7886	14.7722	6.7487e-09
ZNF337|58876|AP	-5.79587	0.0982262	0.044816	0.215289	6.79682e-09
ZNF337|58877|AP	5.79571	10.1901	4.64769	22.3418	6.80336e-09
NUP62|51124|AD	5.79502	25.962	8.62953	78.1066	6.83126e-09
VRK3|51145|AT	-5.79494	0.0271476	0.00801655	0.0919335	6.83439e-09
PJA1|89357|AP	5.79408	22.12	7.76041	63.0502	6.86973e-09
TAF9|72344|AP	5.79307	42.447	11.9426	150.867	6.91107e-09
PPP4R1|44611|ES	5.79302	13.6702	5.64296	33.1166	6.91304e-09
RNF166|38016|RI	5.79158	22.0478	7.74014	62.8034	6.97285e-09
MTIF2|53607|ES	5.7914	13.663	5.63957	33.1011	6.98016e-09
KANK3|47222|AT	-5.7913	0.0582394	0.0222498	0.152443	6.98431e-09
MTFR1L|1212|AA	5.78948	22.9746	7.95082	66.387	7.06064e-09
PIK3R1|72292|AP	-5.78896	0.0594179	0.0228457	0.154537	7.08226e-09
GFOD1|75387|AT	5.78689	336.387	46.8839	2413.54	7.17005e-09
GFOD1|75388|AT	-5.78678	0.00297293	0.000414345	0.0213309	7.17477e-09
HARS2|73745|RI	5.78611	8.4562	4.10306	17.4278	7.20348e-09
MEF2C|72749|AP	-5.78591	0.112829	0.0538802	0.236271	7.21221e-09
MEF2C|72747|AP	5.78582	8.86277	4.23231	18.5593	7.21596e-09
RGS3|87293|AT	-5.78362	0.000244376	1.45894e-05	0.00409335	7.31079e-09
LCK|1582|AA	5.78359	46.8324	12.7182	172.451	7.31216e-09
RGS3|87294|AT	5.78347	4090.94	244.236	68523.1	7.31771e-09
GTF3C2|52980|AP	-5.78207	0.0486845	0.0174764	0.135622	7.37858e-09
GTF3C2|52979|AP	5.78204	20.5406	7.37345	57.2208	7.3798e-09
SRSF11|3387|ES	5.78155	7.03519	3.63117	13.6303	7.40159e-09
SRSF7|53281|AA	5.7812	17.3746	6.60016	45.7379	7.41704e-09
ITCH|59022|ES	5.77977	7.13302	3.66371	13.8875	7.48046e-09
CBR4|71143|ES	5.77822	27.1668	8.8637	83.2651	7.54947e-09
KXD1|48456|AP	5.77774	71.6784	16.8264	305.341	7.5712e-09
GTF2IRD2B|80104|AT	5.77764	373.445	50.0776	2784.91	7.57563e-09
GTF2IRD2B|80105|AT	-5.77754	0.00267787	0.000359085	0.0199702	7.58012e-09
ATMIN|37749|AP	5.77723	11.0363	4.88694	24.9234	7.59427e-09
CLK1|56751|AP	-5.776	0.00227706	0.000288837	0.0179512	7.6499e-09
CARM1|47600|ES	5.77364	71.8726	16.8392	306.766	7.7576e-09
EXOSC10|645|RI	5.77291	24.2695	8.21897	71.6643	7.79143e-09
WDR37|10613|AP	-5.77284	0.115841	0.0557226	0.240821	7.79442e-09
RPS6|214603|AD	5.77254	161.528	28.7393	907.857	7.80838e-09
VLDLR|85739|ES	5.77103	22.1906	7.74428	63.5852	7.87896e-09
ARMCX4|89646|AT	-5.76976	0.0993159	0.0453221	0.217634	7.93841e-09
TRAP1|33618|AP	-5.76896	0.161586	0.0869892	0.300153	7.97605e-09
TRAP1|33617|AP	5.76893	6.18861	3.33161	11.4956	7.97747e-09
SUOX|22340|ES	5.76801	66.6305	15.9953	277.559	8.02121e-09
MORF4L2|89766|AP	5.76738	43.6285	12.0925	157.407	8.05125e-09
RAB3GAP1|55433|ES	5.76661	10.2206	4.63845	22.5204	8.08823e-09
RNF19A|84703|AP	-5.76638	0.0923848	0.0411162	0.207581	8.09903e-09
OSBPL9|2969|ES	-5.76408	0.00494644	0.000813357	0.0300818	8.21044e-09
PINLYP|50210|AP	5.76404	23.1585	7.95544	67.415	8.21219e-09
RFC5|24685|ES	5.75762	12.9911	5.42685	31.0989	8.53074e-09
SUV420H1|17298|ES	5.75643	201.354	33.0751	1225.8	8.59131e-09
CEP57|18393|RI	5.75431	10.202	4.62507	22.5036	8.69982e-09
RFC5|24684|AD	5.75407	7.60602	3.8108	15.181	8.71179e-09
HNRNPA1|212638|ES	5.75382	13.9921	5.69577	34.3726	8.72494e-09
GABARAP|38868|ES	5.75344	8.62818	4.14085	17.9783	8.74452e-09
CCPG1|30726|RI	5.75287	37.0985	10.8315	127.065	8.77389e-09
IREB2|32090|RI	5.75251	6.02951	3.2691	11.1208	8.79292e-09
KDELC2|18615|AP	-5.75092	0.0924459	0.0410632	0.208124	8.87581e-09
PPP1CC|24498|AP	5.75004	19.1753	7.00656	52.478	8.92216e-09
PPP1CC|24497|AP	-5.75	0.0521514	0.0190559	0.142726	8.92435e-09
ZBTB43|87601|AP	-5.74844	0.115694	0.0554549	0.241368	9.00701e-09
ZBTB43|87600|AP	5.74844	8.64346	4.14303	18.0325	9.0072e-09
POFUT2|60871|AA	5.74838	17.7664	6.66095	47.3872	9.01039e-09
GAPVD1|87572|ES	5.74741	8.00249	3.93741	16.2645	9.06193e-09
DDX41|74796|AA	5.74697	13.9788	5.68612	34.3657	9.0856e-09
NGDN|26756|RI	5.74682	154.82	27.7321	864.312	9.0935e-09
TVP23C|39353|AP	-5.74677	0.057112	0.0215131	0.151618	9.09632e-09
PGM2|69006|RI	5.74562	24.5998	8.24998	73.352	9.1586e-09
CYP3A5|80712|ES	5.74205	13.5835	5.57539	33.0941	9.35393e-09
TMEM205|47677|AD	5.74122	22.6663	7.81043	65.779	9.39975e-09
ZC3H7A|34033|AP	5.7386	7.56954	3.79168	15.1115	9.54644e-09
LIMS2|55236|ES	5.73806	17.4073	6.56042	46.1883	9.57682e-09
NRD1|2987|ES	5.73454	31.4335	9.6741	102.135	9.77766e-09
MAP7|77915|ES	5.7337	63.7211	15.4	263.661	9.82607e-09
KLC2|16990|AP	5.73366	9.33051	4.34869	20.0195	9.8285e-09
TFEC|81517|AP	-5.73285	0.22538	0.135422	0.375096	9.87562e-09
MKNK2|46570|AA	-5.73236	0.0426918	0.0145225	0.125501	9.9041e-09
VPS16|58560|AP	-5.73108	0.0121903	0.00270055	0.055027	9.97928e-09
AAK1|53858|AT	-5.72896	0.109442	0.051342	0.233288	1.01045e-08
PTCD2|72469|AD	5.72848	7.47495	3.75586	14.8767	1.01333e-08
LETMD1|21745|AD	5.72691	15.5807	6.0875	39.8781	1.02274e-08
DDX19A|37368|AA	5.72638	30.6707	9.50306	98.9881	1.02596e-08
VPS16|58559|AP	5.72595	81.8341	18.1195	369.592	1.02856e-08
PRICKLE4|76141|AA	5.72556	9.56346	4.41502	20.7156	1.03091e-08
MEIS1|53810|RI	5.72533	6.68785	3.48951	12.8177	1.03231e-08
NTAN1|34131|ES	5.72502	796.999	80.9361	7848.25	1.0342e-08
SLC25A29|29259|ES	5.72354	6.07652	3.27567	11.2722	1.04326e-08
LACC1|25776|AP	-5.72333	0.0688869	0.0275585	0.172194	1.04457e-08
LACC1|25775|AP	5.72199	14.511	5.80469	36.2757	1.05285e-08
APBB3|73680|AD	5.72141	6.6278	3.46734	12.669	1.05641e-08
NRBP2|85507|RI	5.71952	5.45218	3.04903	9.74941	1.06827e-08
SYTL2|18152|ES	5.7175	6.20806	3.31994	11.6087	1.08105e-08
EFHC1|76472|RI	5.71704	6.04305	3.26152	11.1968	1.08396e-08
ZDHHC24|17064|AT	-5.7164	0.00399123	0.000600629	0.0265221	1.08804e-08
ZDHHC24|17065|AT	5.71634	250.543	37.7031	1664.89	1.0884e-08
KLHL12|9422|AP	5.71627	11.7748	5.05534	27.4257	1.0889e-08
ZNF483|87210|AT	-5.71586	3.14918e-06	4.08915e-08	0.000242529	1.09153e-08
SSBP4|48426|AP	-5.71567	0.0262901	0.00754956	0.0915508	1.09272e-08
SSBP4|48427|AP	5.71557	38.0354	10.9223	132.453	1.09339e-08
MTA3|53371|ES	5.71328	8.17075	3.97472	16.7964	1.1082e-08
KLHL24|67804|AT	5.71229	121.767	23.44	632.565	1.11465e-08
KLHL24|67805|AT	-5.71224	0.00821266	0.00158092	0.0426638	1.115e-08
RAP1B|22958|ES	5.71091	20.2641	7.21544	56.9103	1.12372e-08
TAOK2|35996|AP	5.71005	162.427	28.3043	932.099	1.12946e-08
TAOK2|35997|AP	-5.70989	0.00615728	0.00107295	0.0353344	1.13046e-08
TET2|70188|AT	5.70951	159.609	27.9763	910.591	1.13301e-08
TET2|70187|AT	-5.70948	0.00626541	0.0010982	0.0357453	1.13325e-08
MVD|38009|AD	5.70666	70.6245	16.3654	304.778	1.15215e-08
NOC4L|25254|AP	5.70603	38.9693	11.0745	137.126	1.15644e-08
SEC31A|69735|AD	5.70516	14.6256	5.819	36.7604	1.16234e-08
ARRB2|38558|AP	5.70407	11.6961	5.02405	27.2288	1.16978e-08
ARRB2|38557|AP	-5.70405	0.0854989	0.0367259	0.199044	1.16991e-08
PDLIM7|74781|AA	5.70378	29.0967	9.13756	92.6526	1.17178e-08
EEF1E1|75283|AT	5.70328	70.81	16.3794	306.119	1.17527e-08
KTN1|27628|AP	-5.70183	0.0509582	0.0183159	0.141775	1.18526e-08
GCDH|47884|ME	-5.70166	0.0335298	0.0104362	0.107726	1.18647e-08
TBCEL|19174|ES	5.70055	5.06525	2.89965	8.84823	1.19419e-08
EVA1A|54147|AP	-5.70018	0.026539	0.0076199	0.0924316	1.19682e-08
JTB|7776|RI	5.69498	136.361	25.1202	740.216	1.23386e-08
ANAPC5|24859|AP	5.69401	181.807	30.3262	1089.94	1.24093e-08
UEVLD|14666|AT	5.69393	120.31	23.1323	625.723	1.2415e-08
ANAPC5|24855|AP	-5.6939	0.0055011	0.000917621	0.0329789	1.24172e-08
UEVLD|14667|AT	-5.69382	0.00831304	0.0015984	0.0432348	1.24229e-08
EXOSC10|647|ES	5.69347	12.8483	5.33491	30.9429	1.24486e-08
RIPK3|26981|AD	5.69322	13.6017	5.53781	33.4076	1.24667e-08
PGAP2|14004|AD	5.69313	11.1043	4.84799	25.4344	1.2473e-08
MARS|22593|AT	5.69241	229.723	35.3357	1493.46	1.25259e-08
MARS|22594|AT	-5.69217	0.00435418	0.00066976	0.028307	1.25437e-08
SCMH1|2046|AP	5.68884	16.2848	6.22715	42.5867	1.27904e-08
ST7|81564|ES	5.68814	7.99194	3.90503	16.3561	1.28433e-08
NDRG1|85238|ES	5.68757	9.31598	4.31745	20.1015	1.2886e-08
DPP8|31167|AP	5.68753	18.9432	6.87439	52.2003	1.28886e-08
RPE|57242|ES	5.6863	11.067	4.83251	25.3448	1.29818e-08
NUP85|43382|AP	-5.6849	0.0849712	0.0363179	0.198803	1.30891e-08
NUP85|43383|AP	5.68486	11.7685	5.03002	27.5342	1.3092e-08
MEIS1|53813|AA	5.68244	7.25836	3.66372	14.3799	1.32783e-08
SLC25A14|90098|RI	5.68244	8.22771	3.97727	17.0205	1.32784e-08
CYB561A3|16166|RI	5.68035	15.5746	6.03923	40.1653	1.34422e-08
SLFN13|40305|AP	-5.67982	0.0997027	0.0449972	0.220917	1.34838e-08
STRADB|56840|AA	5.67893	54.0023	13.6303	213.953	1.35536e-08
NBPF11|7340|ES	5.67704	8.61718	4.09672	18.1257	1.37045e-08
ZNF430|48742|AT	5.67701	128.264	24.0044	685.361	1.37066e-08
OGFOD2|25010|ES	5.6768	11.8184	5.03789	27.7249	1.3724e-08
ARAP1|17637|AP	5.67541	509.689	59.2046	4387.88	1.38358e-08
ZNF783|82182|AT	5.67329	12.3004	5.16872	29.2723	1.40084e-08
ZNF783|82183|AT	-5.67327	0.0812975	0.0341616	0.193471	1.40094e-08
USP33|3534|ES	5.67077	122.908	23.3006	648.321	1.42155e-08
ARL6IP5|65577|ES	5.67025	70.327	16.1678	305.91	1.42588e-08
HINFP|19122|AA	5.6698	117.327	22.5964	609.199	1.42963e-08
BSDC1|1591|RI	5.66885	28.3064	8.91057	89.9213	1.4376e-08
PHF12|40024|RI	5.66786	828.526	81.1235	8461.87	1.44593e-08
PCSK7|18902|RI	5.66631	7.65203	3.78512	15.4694	1.45905e-08
FAM98B|29919|AT	-5.66065	0.00297711	0.000397293	0.0223089	1.50804e-08
FAM98B|29920|AT	5.66059	335.898	44.8244	2517.1	1.50857e-08
NDUFC1|70617|AP	-5.66055	0.0965356	0.0429671	0.21689	1.50888e-08
NDUFC1|70618|AP	5.66048	10.3586	4.61051	23.273	1.50947e-08
SNX11|42174|ES	5.66017	20.9395	7.30386	60.0319	1.51219e-08
PFAS|39147|RI	5.65848	41.5994	11.436	151.322	1.52722e-08
ZNF320|51638|AT	5.65723	1105.53	97.525	12532.1	1.53838e-08
ZNF320|51639|AT	-5.65721	0.000904678	7.98102e-05	0.0102549	1.53856e-08
ENSA|7494|AT	-5.65661	0.00245112	0.000305354	0.0196756	1.54395e-08
SLC25A17|62356|AP	-5.65547	0.0235028	0.00640641	0.0862235	1.55416e-08
SLC25A17|62357|AP	5.65544	42.5475	11.5976	156.092	1.55444e-08
KIF12|87305|ES	5.65476	8.2222	3.96141	17.0658	1.56061e-08
UPK3B|80182|AT	5.65323	74.2742	16.681	330.715	1.57456e-08
UPK3B|80183|AT	-5.65321	0.0134641	0.00302389	0.0599503	1.57481e-08
RPL32|63468|RI	5.65312	14.393	5.70972	36.2817	1.57557e-08
KCTD6|65457|AP	-5.65204	0.118826	0.0567696	0.248716	1.58552e-08
KCTD6|65458|AP	5.65204	8.4157	4.02065	17.6151	1.58552e-08
WHSC1|68528|AA	5.65201	11.3726	4.89459	26.4242	1.58582e-08
GRAMD1C|66222|AP	5.65061	33.0675	9.82616	111.281	1.5988e-08
DPP8|31168|AP	-5.64781	0.0533779	0.0193071	0.147573	1.62509e-08
RPL34|70300|AT	-5.64521	0.0835073	0.0352661	0.197739	1.64984e-08
RPL34|70298|AT	5.64519	11.9749	5.05714	28.3557	1.65e-08
ATF7|22093|AT	5.64387	1405.99	113.442	17425.7	1.66265e-08
AAK1|53856|AT	5.63946	9.80692	4.43538	21.6838	1.70584e-08
MYNN|67581|ES	5.63841	33.1803	9.82218	112.086	1.71632e-08
NFATC2IP|35902|AP	5.63799	9.69252	4.40065	21.348	1.72042e-08
SLFN13|40302|AP	5.63374	9.84341	4.44255	21.8102	1.76347e-08
NCOR2|25144|ES	-5.63181	0.00755483	0.00137979	0.0413655	1.78327e-08
URGCP|79358|RI	5.63018	10.6285	4.6681	24.1995	1.80025e-08
NMNAT1|590|AT	-5.6292	0.00848978	0.00161356	0.0446692	1.81042e-08
NMNAT1|589|AT	5.62915	117.784	22.3859	619.728	1.81101e-08
DCUN1D4|69271|AD	5.62909	13.123	5.3549	32.16	1.81162e-08
PIK3CD|572|RI	5.62813	13.0356	5.33079	31.8762	1.82177e-08
RBM39|59250|ES	5.62682	19.2471	6.8705	53.9192	1.83567e-08
EED|18178|AP	-5.62577	0.0252866	0.0070222	0.0910558	1.8468e-08
EED|18177|AP	5.62568	39.5452	10.9818	142.402	1.84781e-08
STARD8|89354|AP	-5.62373	0.0448358	0.0151948	0.132299	1.86877e-08
MAP7D1|1757|AP	-5.62336	0.0630634	0.0240687	0.165235	1.87283e-08
ARIH2|64787|ES	5.62259	100.148	20.1023	498.934	1.88111e-08
GRAMD1C|66223|AP	-5.62248	0.211687	0.123207	0.363709	1.88235e-08
DDB1|16153|AP	5.62202	38.6313	10.8068	138.096	1.88734e-08
FBXO4|71889|ES	5.62192	18.3372	6.65118	50.5555	1.88849e-08
DOCK8|85708|ES	5.62135	16.4602	6.19881	43.7083	1.89471e-08
RAB5C|41014|ES	5.61863	16.3887	6.17834	43.4729	1.92475e-08
MAP7D1|1756|AP	5.6183	15.8112	6.03534	41.4218	1.92849e-08
GPHN|28036|ES	5.61797	9.13337	4.22174	19.7592	1.93214e-08
TTC14|67731|AD	5.61679	6.56017	3.40294	12.6466	1.94541e-08
IKBKG|90651|AP	-5.61506	0.0302058	0.00890347	0.102476	1.96489e-08
ERAL1|40001|AD	5.61199	165.499	27.7901	985.602	2.00017e-08
ZNF814|52352|AT	5.60654	178.437	29.1339	1092.88	2.06412e-08
FLI1|19416|AP	5.60598	16.133	6.102	42.6536	2.07086e-08
CLMN|29163|AP	5.60545	6.58694	3.40744	12.7333	2.0772e-08
HGSNAT|83764|ES	5.60489	39.2634	10.879	141.706	2.08386e-08
NR1H3|15703|ES	5.60437	66.8398	15.3738	290.595	2.09017e-08
ZNF691|2128|RI	5.60354	6.44541	3.3589	12.3681	2.10014e-08
GBA2|86289|RI	5.60273	81.1537	17.4337	377.771	2.11e-08
CLMN|29164|AP	-5.60202	0.153451	0.0796465	0.295646	2.11869e-08
ISCU|24244|ES	5.59958	102.492	20.2726	518.172	2.1487e-08
IL17RC|63261|AD	5.59754	15.922	6.04116	41.9636	2.17416e-08
HKR1|49480|AT	-5.5947	0.0152596	0.00352528	0.0660533	2.21009e-08
FPGT|3452|ES	5.59442	14.8954	5.78204	38.3727	2.21365e-08
ZNF124|10515|AT	-5.59407	0.0354376	0.0109963	0.114204	2.21801e-08
PIK3R1|72293|AP	5.59256	65.6606	15.15	284.574	2.23747e-08
UAP1L1|88265|RI	5.59151	6.5973	3.40532	12.7813	2.25107e-08
NFATC2IP|35900|AP	-5.59118	0.103653	0.0468271	0.229438	2.25537e-08
RNF4|68566|AP	5.58993	20.3906	7.08455	58.688	2.27167e-08
IRF2BP2|10338|AD	-5.58968	0.00113155	0.000104852	0.0122116	2.27483e-08
SEMA5B|66456|AD	5.5858	15.2747	5.86862	39.7566	2.32631e-08
PLEKHA5|20649|ES	5.58516	51.0858	12.8475	203.134	2.33481e-08
ZNF180|50335|ES	5.58496	6.37252	3.32698	12.206	2.33749e-08
NPRL2|65037|RI	5.58328	16.045	6.05641	42.5073	2.36019e-08
FER|72929|AP	5.58321	5.32779	2.96139	9.58514	2.36126e-08
TMEM55B|26454|RI	5.58306	19.3153	6.83091	54.6165	2.36323e-08
KCNMB3|67680|AP	5.5829	15.7361	5.98008	41.408	2.36536e-08
LYPLA2|1072|RI	5.58281	220.136	33.1314	1462.65	2.36661e-08
NOC4L|25255|AP	-5.58193	0.0274586	0.00777064	0.0970286	2.37862e-08
MRPL48|17714|AP	-5.58189	0.0390467	0.012504	0.121933	2.37922e-08
MRPL48|17713|AP	5.5818	25.6093	8.20087	79.9715	2.38045e-08
HDAC4|58233|AT	5.58157	72.3595	16.0892	325.429	2.38354e-08
HDAC4|58232|AT	-5.5815	0.0138204	0.00307298	0.0621562	2.38454e-08
EXOSC3|86444|AT	-5.58093	0.0427247	0.0141185	0.129291	2.39233e-08
EXOSC3|86445|AT	5.58089	23.405	7.73427	70.8271	2.39285e-08
DCLRE1C|10835|AP	5.57913	13.4308	5.39259	33.4509	2.41721e-08
NFRKB|19459|AP	-5.5779	0.132688	0.0652548	0.269806	2.43438e-08
GMPR2|26918|RI	5.57688	620.498	64.7512	5946.12	2.44866e-08
DCAF8|8441|ES	5.57462	16.2219	6.09041	43.2075	2.48072e-08
OSGEP|26442|AD	5.57138	52.2601	12.9937	210.188	2.52725e-08
VAMP3|509|AP	-5.57026	0.0412553	0.0134375	0.12666	2.54365e-08
VAMP3|510|AP	5.57017	24.2385	7.89484	74.4165	2.54487e-08
ZNF675|48822|AT	5.56971	1453.47	112.09	18847.2	2.55159e-08
HKR1|49481|AT	5.56903	65.6649	15.0571	286.368	2.56159e-08
ALDH3B1|17270|AP	5.56875	6.46156	3.35068	12.4607	2.56569e-08
SCAF11|21319|AT	5.56862	2190.07	146.127	32823.4	2.5676e-08
C6orf141|76447|AT	5.56804	23.746	7.78716	72.4104	2.57617e-08
PARP2|26426|RI	5.56758	10.9452	4.71395	25.4135	2.583e-08
RBBP8|44784|AP	-5.56712	0.0218945	0.00570208	0.0840695	2.58986e-08
MCCC2|72444|ES	5.56711	17.3013	6.3416	47.2017	2.58999e-08
RPL22L1|67619|AA	-5.56709	0.0805547	0.0331869	0.195531	2.59027e-08
DDX17|62238|AP	-5.56707	0.0918776	0.0396455	0.212925	2.59058e-08
DDX17|62237|AP	5.56702	10.8839	4.69642	25.2232	2.59128e-08
TCIRG1|17288|RI	5.56583	7.10545	3.56213	14.1734	2.60912e-08
ZNF540|49541|AP	-5.56577	0.0799927	0.0328672	0.194687	2.61002e-08
PLEKHA7|14508|AT	5.56213	41.2043	11.1141	152.76	2.66499e-08
PLEKHA7|14509|AT	-5.56208	0.0242701	0.00654642	0.0899787	2.66582e-08
ETS1|19409|AP	5.55912	333.67	43.0207	2587.96	2.71146e-08
ETS1|19408|AP	-5.55911	0.00299698	0.000386406	0.0232447	2.71155e-08
PTTG1IP|60838|AP	5.55863	19.2558	6.78621	54.6381	2.719e-08
PTTG1IP|60839|AP	-5.55859	0.0519331	0.0183024	0.14736	2.71965e-08
SLC25A37|83083|AD	5.55789	34.5624	9.90882	120.555	2.73057e-08
NADK|229|ES	5.55528	258.055	36.3776	1830.59	2.77164e-08
DHRS12|25952|RI	5.55298	75.518	16.4126	347.474	2.80847e-08
GTPBP3|48289|RI	5.55209	13.2912	5.3325	33.1282	2.8227e-08
C16orf58|36278|RI	5.55127	13.9362	5.49778	35.3268	2.83601e-08
POMGNT1|2786|RI	5.55057	18.5204	6.60739	51.9124	2.84739e-08
AKAP10|39785|ES	5.55017	8.00105	3.83896	16.6756	2.85385e-08
ARRDC1|88335|RI	5.55003	11.711	4.91163	27.923	2.85618e-08
DPH2|2500|AA	5.54883	9.06373	4.1607	19.7446	2.87585e-08
TMEM59|3111|AP	-5.54299	0.110792	0.0508923	0.241192	2.97355e-08
NISCH|65220|AT	-5.54234	0.00239279	0.000283136	0.0202216	2.98457e-08
NISCH|65221|AT	5.54226	417.895	49.4486	3531.68	2.98588e-08
RCAN1|60497|ES	5.54214	8.37439	3.9496	17.7564	2.98805e-08
DPP9|46826|ES	5.54045	8.63586	4.02793	18.5152	3.01703e-08
WRAP73|320|RI	5.53996	39.3794	10.737	144.429	3.02538e-08
FKBP3|27404|ES	5.53866	16.5164	6.12254	44.5552	3.04797e-08
MAST4|72281|AT	-5.53767	0.0354416	0.0108677	0.115581	3.06514e-08
STARD8|89355|AP	5.53741	21.7918	7.32159	64.8606	3.06969e-08
ZEB1|11149|ES	5.53629	10.2827	4.50609	23.4647	3.08948e-08
PRUNE2|86640|AP	5.53593	6.3656	3.30556	12.2584	3.09576e-08
MLXIP|24922|AP	5.53508	19.8351	6.88676	57.1287	3.11085e-08
MLXIP|24923|AP	-5.53507	0.0504158	0.0175044	0.145207	3.11107e-08
ADNP|59788|AP	-5.53187	0.142394	0.0713787	0.284061	3.16837e-08
TBL2|79982|AA	5.53181	23.7809	7.73785	73.0866	3.16943e-08
RC3H2|87481|AP	5.52919	12.8959	5.20984	31.9214	3.21708e-08
NKRF|89958|AP	5.52866	5.86327	3.13204	10.9762	3.22684e-08
AGBL3|81871|AA	5.52733	6.9602	3.4981	13.8488	3.25134e-08
CDKL1|27475|AA	5.52726	8.56043	3.99791	18.3298	3.25271e-08
HP1BP3|936|AP	-5.52718	0.0718936	0.0282662	0.182858	3.25424e-08
CENPN|37739|AT	-5.52622	0.0749559	0.0299046	0.187877	3.27205e-08
DDX11|20974|AA	5.52578	8.56265	3.99776	18.34	3.28027e-08
NKRF|89959|AP	-5.52558	0.170759	0.091223	0.319641	3.28395e-08
ODF2L|3671|AT	-5.52463	0.0113921	0.00232888	0.0557261	3.30176e-08
ODF2L|3668|AT	5.52463	87.7801	17.9449	429.39	3.3019e-08
ZNF589|64578|ES	5.52398	7.04847	3.52519	14.0931	3.31412e-08
PRUNE2|86639|AP	-5.52339	0.159887	0.0834231	0.306435	3.32525e-08
CCNL1|67382|ES	5.52245	16.0562	5.99446	43.0065	3.343e-08
TACC1|83434|AP	5.52152	12.245	5.03231	29.7953	3.36081e-08
DCLRE1C|10836|AP	-5.52124	0.0772804	0.0311422	0.191774	3.36617e-08
CCT3|8239|ES	5.52059	11.9376	4.94973	28.7908	3.37867e-08
C11orf68|16948|AP	-5.52014	0.063052	0.0236333	0.168219	3.38733e-08
FAM124B|57772|AT	-5.51838	0.00959848	0.00184307	0.0499877	3.42132e-08
FAM124B|57773|AT	5.51828	104.176	20.0034	542.541	3.42343e-08
ZNF83|51474|AP	5.51692	19.9065	6.87874	57.608	3.44995e-08
GSK3A|50138|AP	-5.51653	0.102858	0.0458456	0.23077	3.45756e-08
GSK3A|50137|AP	5.51649	9.72193	4.33323	21.8119	3.45844e-08
NAB1|56577|AP	-5.51603	0.0612007	0.0226811	0.165138	3.46736e-08
OS9|22702|ES	5.51537	5.33922	2.94414	9.68272	3.4804e-08
P4HA1|12122|ME	-5.51531	0.00220466	0.000250755	0.0193835	3.48167e-08
URGCP|79355|AP	5.51199	10.3447	4.50716	23.743	3.54806e-08
SLC39A13|15747|RI	5.51131	17.4548	6.31332	48.2583	3.56176e-08
IL18BP|17497|AA	5.51059	7.69009	3.72246	15.8867	3.57627e-08
WDR55|73717|RI	5.51052	10.686	4.60141	24.8166	3.57769e-08
MVD|38010|ES	5.51034	17.8638	6.40709	49.8066	3.58148e-08
C12orf43|24819|ES	5.50829	11.5366	4.83246	27.5415	3.62344e-08
NAT6|64991|AA	5.50825	8.71953	4.035	18.8427	3.62416e-08
MYO1C|38307|AP	-5.50817	0.0593384	0.0217197	0.162113	3.62578e-08
UCKL1|60179|RI	5.50717	106.735	20.2509	562.555	3.64648e-08
ARMCX5|89693|RI	5.50707	23.9941	7.74329	74.3502	3.64856e-08
PDCD6IP|63894|ES	5.50654	21.5914	7.23378	64.4459	3.65945e-08
B3GALNT2|10352|AT	-5.50572	0.0342112	0.0102885	0.113759	3.67663e-08
B3GALNT2|10353|AT	5.50571	29.2301	8.79049	97.1958	3.6768e-08
NUP85|43384|RI	5.5053	32.3995	9.39217	111.767	3.68539e-08
ZNF808|51467|AT	-5.50463	0.00785693	0.00139908	0.0441229	3.6995e-08
ZNF808|51468|AT	5.50455	127.269	22.6626	714.718	3.70105e-08
ZNF568|49433|AT	-5.50075	0.023802	0.00628329	0.0901655	3.78186e-08
SEC14L1|43701|AP	-5.50051	0.0899575	0.0381361	0.212197	3.78691e-08
ERMAP|2124|RI	5.4991	5.56286	3.01761	10.255	3.81744e-08
SON|60438|ES	5.49727	11.7504	4.88136	28.2853	3.85725e-08
DTX3|22659|RI	5.4957	4.93097	2.79131	8.71077	3.89158e-08
FAM178A|12839|AT	5.49555	118.718	21.6098	652.208	3.89498e-08
CECR1|60972|AP	5.49419	9.17516	4.16118	20.2307	3.92511e-08
NDRG2|26513|RI	5.49392	12.344	5.03591	30.2578	3.93116e-08
IST1|37509|AP	-5.49319	0.0655216	0.0247783	0.17326	3.94731e-08
DYSF|53935|AP	-5.49174	0.12669	0.0606064	0.264831	3.97995e-08
DCTD|71241|ES	5.49011	44.423	11.466	172.109	4.01692e-08
EIF3G|47465|ES	5.49005	53.4458	12.9135	221.199	4.01825e-08
DDX41|74797|AA	5.48646	17.0695	6.19479	47.0345	4.10079e-08
LCA5|76817|RI	5.48578	15.2028	5.74969	40.1977	4.11652e-08
ARHGEF1|50101|ES	5.48513	11.3623	4.76786	27.0774	4.13161e-08
ZNF606|52379|AT	-5.48493	0.0564642	0.0202179	0.157692	4.13636e-08
ULK1|25223|AP	5.48335	6.21094	3.23334	11.9306	4.1734e-08
FOSB|50448|AP	-5.48308	0.0833834	0.0343093	0.20265	4.17976e-08
SGK3|84032|AP	-5.48196	0.156448	0.0805993	0.303673	4.20646e-08
ENTPD5|28353|AT	-5.48155	0.00607008	0.000978502	0.0376554	4.2161e-08
MED11|38579|AA	5.47978	35.4397	9.89191	126.969	4.25865e-08
NR4A1|21887|AP	5.47881	7.44317	3.62994	15.2622	4.28205e-08
NAB1|56578|AP	5.47802	16.5897	6.0729	45.319	4.30104e-08
PHYKPL|74860|ES	5.47585	8.75257	4.02641	19.0263	4.35418e-08
PPIP5K1|30267|ES	5.47331	16.6104	6.07251	45.4352	4.41718e-08
NR4A1|21884|AP	-5.47265	0.140201	0.0693701	0.283356	4.43351e-08
WDR6|64794|RI	5.47196	6.36712	3.28083	12.3567	4.45084e-08
NEK6|87524|AP	-5.47183	0.0405889	0.012881	0.127898	4.45406e-08
FAM84A|52720|ES	5.47128	17.9966	6.39068	50.6797	4.46788e-08
ZNF83|51505|ES	-5.46931	0.0211222	0.00530151	0.0841551	4.5179e-08
LPCAT3|20060|RI	5.46896	48.2748	12.0312	193.701	4.52683e-08
DISC1|10280|AT	-5.46765	0.0430768	0.013953	0.13299	4.56045e-08
FOSB|50449|AP	5.46492	11.9093	4.89806	28.9564	4.63125e-08
ATP6V1D|28049|AT	-5.46442	0.00876189	0.00160197	0.0479228	4.6443e-08
ATP6V1D|28048|AT	5.46441	114.131	20.8669	624.235	4.64448e-08
MIS18BP1|27410|ES	5.46425	6.95943	3.47018	13.9571	4.6487e-08
RUFY3|69448|AT	-5.46278	0.000162748	7.11646e-06	0.00372191	4.68727e-08
MRPS7|43413|RI	5.46165	112.812	20.6942	614.979	4.71724e-08
OSBP2|61798|AP	5.46115	15.9462	5.90245	43.0805	4.73054e-08
ZBTB17|779|RI	5.45756	14.6115	5.57726	38.2799	4.82716e-08
HNF1A|24784|AT	5.45658	18.9591	6.58924	54.5509	4.85404e-08
HNF1A|24782|AT	-5.45647	0.052747	0.0183321	0.151769	4.85686e-08
PACS1|16987|AP	-5.45453	0.190072	0.104668	0.345161	4.9102e-08
C1RL|20074|AA	5.45441	49.5169	12.1834	201.251	4.91349e-08
FES|32504|RI	5.45433	34.8782	9.7331	124.985	4.91579e-08
FAM65B|75542|AT	-5.45393	0.00763759	0.00132483	0.0440303	4.92676e-08
NARFL|32979|AP	5.45387	15.407	5.76615	41.1669	4.92842e-08
DIABLO|24936|AD	5.45352	7.8235	3.73523	16.3864	4.93823e-08
GSKIP|29199|AD	5.45326	11.0147	4.65025	26.0898	4.94541e-08
SLC38A2|21329|AP	-5.45268	0.0369961	0.0113105	0.121013	4.96163e-08
SLC38A2|21330|AP	5.45264	27.0295	8.26342	88.4128	4.96285e-08
VSTM4|11499|AT	5.45257	105.351	19.751	561.943	4.96464e-08
VSTM4|11498|AT	-5.45257	0.00949245	0.00177964	0.0506319	4.96483e-08
TMEM2|86569|AP	-5.45104	0.15907	0.0821321	0.30808	5.00757e-08
TARBP2|22078|AD	5.44973	27.9594	8.43903	92.6326	5.04468e-08
ULK1|25222|AP	-5.44813	0.163439	0.0851848	0.313582	5.09021e-08
SPG21|31149|AP	5.44807	11.246	4.70867	26.8597	5.09202e-08
USP10|37864|ES	5.44792	32.1778	9.22978	112.181	5.09637e-08
ALDH3B1|17271|AP	-5.44721	0.159168	0.0821625	0.308344	5.11653e-08
HSD17B7|8758|AA	-5.44671	0.0569861	0.0203254	0.159771	5.13104e-08
KLHL12|9423|AP	-5.44632	0.110907	0.0502654	0.244708	5.14224e-08
SLC25A19|43430|AP	5.44618	9.13598	4.12098	20.254	5.1462e-08
SIRT2|49714|ES	5.44597	12.7381	5.09784	31.8291	5.15233e-08
ALDH3A2|39759|ES	5.44595	17.4891	6.24459	48.9816	5.15283e-08
PKN2|3700|RI	5.44565	25.7637	8.00141	82.9564	5.16176e-08
NBPF3|967|AA	5.44531	36.5485	10.0077	133.476	5.17152e-08
ST20|32164|AP	5.44517	35.9323	9.8991	130.429	5.17549e-08
MAN2C1|31865|AA	5.44447	9.86417	4.3272	22.4861	5.19592e-08
IP6K2|64759|AD	5.44442	12.9025	5.13851	32.3974	5.19738e-08
SLC17A3|75563|RI	5.44151	17.7669	6.30255	50.0847	5.28314e-08
GGCT|79121|AP	5.43908	20.4946	6.90227	60.8535	5.35556e-08
GGCT|79122|AP	-5.439	0.048795	0.0164334	0.144885	5.35802e-08
KIAA0907|8136|RI	5.43713	10.2152	4.42013	23.6078	5.41449e-08
ODF3B|62858|AA	5.43679	9.41947	4.19653	21.1428	5.42484e-08
ZFP2|74883|ME	-5.43555	0.0768761	0.0304809	0.19389	5.46283e-08
GHDC|41017|AP	-5.43545	0.00607698	0.000964961	0.0382706	5.46582e-08
GHDC|41016|AP	5.4354	164.551	26.1288	1036.29	5.46749e-08
SLC25A19|43428|AP	-5.43402	0.109947	0.0495853	0.243789	5.50995e-08
PDE8A|32339|ES	5.43265	15.7606	5.828	42.6215	5.55225e-08
SLC6A8|90463|AP	5.43255	6.67495	3.36514	13.2402	5.5553e-08
PCNP|65964|AA	5.43173	33.8389	9.49615	120.583	5.58104e-08
GFM2|72504|ES	5.43149	5.44378	2.95358	10.0335	5.58848e-08
DMTN|82924|AP	5.4313	13.2958	5.22643	33.8238	5.59461e-08
SAR1B|73412|AP	5.43102	10.632	4.53029	24.9518	5.60338e-08
PIGG|68360|AD	-5.4307	0.114962	0.0526629	0.25096	5.61321e-08
SIRT5|75397|ES	5.43052	19.876	6.7568	58.468	5.61904e-08
MTERFD1|84617|AP	5.43017	16.7366	6.05336	46.2739	5.63011e-08
TMED2|25081|AP	-5.42999	0.0310189	0.00885476	0.108662	5.6358e-08
TMED2|25082|AP	5.42991	32.2373	9.20251	112.93	5.63817e-08
HNRNPA1|212642|ES	5.42689	13.0966	5.17235	33.1611	5.73454e-08
ERCC4|34064|AT	-5.42679	0.0494031	0.0166719	0.146394	5.73752e-08
ERCC4|34065|AT	5.42675	20.2412	6.83072	59.9797	5.73879e-08
NPIPB3|34443|AP	-5.42545	0.0147759	0.0032233	0.0677345	5.78085e-08
FAM179B|27391|ES	5.42445	9.5586	4.22822	21.6088	5.81331e-08
TMEM175|68431|ES	5.42376	13.4501	5.25825	34.4038	5.83578e-08
OGFR|60083|AP	5.42226	17.5881	6.23898	49.5818	5.88513e-08
OGFR|60084|AP	-5.42222	0.0568577	0.020169	0.160285	5.88624e-08
ZCCHC8|24958|AP	5.42095	20.4049	6.85796	60.712	5.92846e-08
FAM13A|69911|ES	-5.42038	0.00485988	0.000708155	0.0333521	5.94736e-08
LIG1|50689|AD	5.41928	7.91957	3.7469	16.739	5.98411e-08
ATG16L2|17650|AT	-5.41911	0.00732896	0.00123845	0.0433717	5.98968e-08
ATG16L2|17649|AT	5.41903	136.435	23.0549	807.405	5.99236e-08
RNF4|68565|AP	-5.41639	0.0674021	0.0253991	0.178866	6.08152e-08
SGIP1|3307|AP	5.41439	6.47927	3.29428	12.7436	6.14975e-08
VPS8|67976|RI	5.41321	4.54542	2.62716	7.86434	6.19032e-08
EIF4E2|58000|AT	5.41286	29.8091	8.71959	101.907	6.20264e-08
MTERFD1|84619|AP	-5.41242	0.0612678	0.0222875	0.168424	6.21785e-08
ZNF559|47275|RI	5.41136	7.71085	3.67958	16.1587	6.25494e-08
GPATCH8|41869|AT	5.40968	100.88	18.9589	536.785	6.31373e-08
MED24|40830|AP	-5.40887	0.0968556	0.0415658	0.225691	6.34221e-08
MED24|40828|AP	5.40882	10.3245	4.43076	24.0579	6.34403e-08
ZNF549|52283|AT	5.40783	29.4161	8.63625	100.195	6.37916e-08
ZNF549|52284|AT	-5.40773	0.0339971	0.00998117	0.115798	6.3828e-08
ABAT|33905|AA	5.40696	17.0955	6.10906	47.8395	6.41047e-08
DYSF|53934|AP	5.40661	7.67687	3.66686	16.0722	6.42275e-08
EPS15L1|48151|AP	-5.40574	0.109129	0.0488792	0.243643	6.45414e-08
EPS15L1|48152|AP	5.40569	9.16332	4.10428	20.4582	6.45587e-08
AIM1|77119|AP	5.40506	7.89249	3.73138	16.6939	6.47853e-08
ARFIP2|14135|ES	5.40426	60.5976	13.6776	268.472	6.50779e-08
C11orf68|16947|AP	5.40425	15.0715	5.63473	40.3125	6.50819e-08
HNRNPH1|74907|ES	-5.40356	0.00390795	0.000523007	0.0292005	6.53318e-08
ENTPD5|28354|AT	5.4024	169.896	26.3684	1094.67	6.57547e-08
ERO1LB|10370|AT	-5.40229	0.0163032	0.00366167	0.0725879	6.57966e-08
ERO1LB|10369|AT	5.40226	61.3369	13.7762	273.096	6.5806e-08
PPP2R5C|29320|AT	-5.40156	0.0136455	0.00287255	0.0648204	6.60647e-08
PODXL|81821|RI	5.40136	13.6231	5.28066	35.1452	6.61373e-08
FYN|77273|ME	-5.40105	0.0577274	0.0205071	0.162502	6.62529e-08
TRPV3|38443|AT	-5.40002	0.0719051	0.0276576	0.186941	6.66344e-08
SPG20|25639|AP	5.39949	39.6695	10.4288	150.897	6.68299e-08
ZNF568|49431|AT	5.39935	31.4945	9.00276	110.178	6.68831e-08
TUBD1|42815|ES	5.39911	13.2534	5.18687	33.8651	6.6973e-08
CIITA|34000|AA	5.39591	27.8549	8.31894	93.2688	6.81787e-08
CENPN|37740|AT	5.39503	12.1956	4.91582	30.2559	6.85107e-08
MBTD1|42521|RI	5.39486	14.985	5.60452	40.066	6.85785e-08
DIABLO|24937|RI	5.39451	16.621	5.98633	46.1479	6.87118e-08
RBM47|69090|ES	5.3944	4.26556	2.51817	7.22548	6.87521e-08
AIM1|77120|AP	-5.39373	0.126679	0.0597926	0.268388	6.90095e-08
SLC6A8|90462|AP	-5.39343	0.151493	0.0763043	0.300772	6.91244e-08
TRPV3|38442|AT	5.39222	13.8662	5.33186	36.0609	6.95927e-08
ZNF195|13981|ES	5.39066	15.6975	5.76826	42.7186	7.01986e-08
TNKS|82594|AP	5.38937	7.97963	3.74936	16.9828	7.07044e-08
TNKS|82595|AP	-5.38933	0.125321	0.058884	0.266716	7.07198e-08
INTS6|25936|AP	-5.38911	0.129436	0.0615343	0.272265	7.08081e-08
ZNF354A|74880|ES	5.38783	16.3753	5.92239	45.2775	7.1312e-08
SNUPN|31883|ES	5.38753	9.3074	4.13401	20.9549	7.14335e-08
HNMT|55469|AT	5.38412	39.1024	10.2943	148.528	7.28016e-08
GGT1|61437|AA	5.38369	10.2838	4.40223	24.0233	7.29724e-08
ZNF430|48741|AT	-5.38283	0.0222313	0.00555997	0.0888912	7.33246e-08
ZNF606|52380|AT	5.38275	46.0576	11.4199	185.756	7.33558e-08
SEPT6|89976|AA	5.38185	6.27815	3.21571	12.257	7.37227e-08
SREK1|72274|ES	5.3817	6.88462	3.40983	13.9004	7.37839e-08
INPPL1|17589|AP	-5.37745	0.0791432	0.0313985	0.199489	7.55501e-08
MXD1|53863|AA	5.37316	13.6495	5.2609	35.4137	7.73707e-08
TCAIM|64358|AT	-5.37258	0.0270361	0.00724275	0.100922	7.7616e-08
TCAIM|64359|AT	5.37241	36.984	9.90764	138.056	7.76916e-08
INPPL1|17588|AP	5.37239	12.612	5.00258	31.7961	7.7701e-08
UBE2Z|42241|AP	5.37168	7.41961	3.57113	15.4155	7.80079e-08
UBE2Z|42242|AP	-5.37166	0.134779	0.0648704	0.280026	7.80143e-08
LMO7|26061|AP	-5.37051	0.246307	0.147706	0.410731	7.85159e-08
VIM|10928|AP	5.36858	63.7209	13.9821	290.396	7.93595e-08
RBM6|64932|AT	-5.36803	0.0153111	0.00332906	0.0704196	7.96012e-08
RBM6|64934|AT	5.368	65.3108	14.2003	300.381	7.96134e-08
TTC31|54078|RI	5.36748	15.3887	5.67138	41.7556	7.98436e-08
NKIRAS2|40978|ES	5.36562	16.3406	5.88956	45.337	8.06718e-08
TMEM2|86570|AP	5.3635	6.17005	3.17319	11.9972	8.16255e-08
FBXL12|47415|AP	-5.36347	0.103374	0.0451075	0.236904	8.16368e-08
RPS6KC1|9781|RI	5.36345	35.5087	9.63376	130.88	8.1649e-08
CDKL3|73368|AT	-5.36282	0.00176307	0.000173723	0.017893	8.19326e-08
AACS|25170|AP	5.36228	12.152	4.87751	30.2758	8.21781e-08
SYTL2|18143|AP	5.36209	17.8199	6.2183	51.0669	8.22633e-08
CCT4|53708|ES	5.36142	22.2525	7.15846	69.1732	8.25722e-08
DUSP18|61794|AT	-5.36102	0.0268296	0.00714697	0.100718	8.27548e-08
LMO7|26060|AP	5.35845	4.11194	2.45158	6.8968	8.39398e-08
RASA4|81121|AP	-5.35828	0.0965928	0.0410824	0.227109	8.40194e-08
RASA4|81120|AP	5.35823	10.3526	4.40309	24.3409	8.40417e-08
NFIA|3222|AP	5.35719	40.5983	10.4719	157.395	8.4526e-08
NARFL|32978|AP	-5.35546	0.0672332	0.0250328	0.180575	8.53371e-08
FBXL12|47414|AP	5.35268	9.32117	4.11609	21.1085	8.66611e-08
NFKB1|70109|AP	5.35179	21.765	7.04428	67.248	8.70882e-08
ZNF559|47276|RI	5.35173	9.01353	4.02888	20.1654	8.71166e-08
SPG21|31148|AP	-5.35124	0.089461	0.0369535	0.216577	8.73547e-08
CAMK1D|10772|AT	-5.34988	0.013087	0.0026726	0.064084	8.80138e-08
CAMK1D|10773|AT	5.34986	76.411	15.6044	374.167	8.80221e-08
SPON2|68459|AP	5.34623	470.487	49.2917	4490.77	8.98042e-08
DENND1C|47052|AP	5.34538	8.39341	3.84736	18.3111	9.02269e-08
SLC5A10|39676|AP	5.34537	4.24439	2.49814	7.21131	9.02327e-08
ECHDC2|3025|AA	5.34305	63.5841	13.8623	291.65	9.1395e-08
ELMO2|59676|AP	-5.34214	0.0885811	0.0364027	0.21555	9.18556e-08
C20orf196|58656|AT	5.34146	38.4563	10.0783	146.739	9.22035e-08
C20orf196|58657|AT	-5.34133	0.0260055	0.00681529	0.0992306	9.22656e-08
ZNF544|52428|ES	5.34132	10.7339	4.49289	25.644	9.22742e-08
ARSK|72806|AT	-5.34072	0.0197203	0.00466845	0.0833019	9.2578e-08
ARSK|72807|AT	5.3407	50.7086	12.0044	214.202	9.25885e-08
C20orf96|58438|AT	-5.34066	0.0347745	0.0101373	0.11929	9.2608e-08
C20orf96|58437|AT	5.34065	28.7572	8.38304	98.6486	9.26134e-08
GMPPA|57711|RI	5.33933	21.0376	6.87622	64.364	9.32927e-08
TOB1|42491|AP	-5.33907	0.0731867	0.0280264	0.191116	9.34249e-08
TOB1|42490|AP	5.33902	13.6635	5.23232	35.6802	9.34516e-08
GALT|86199|AA	5.33885	851.263	71.5153	10132.8	9.35358e-08
TCF12|30784|AP	-5.33811	0.147662	0.0731564	0.298046	9.3918e-08
FAM156B|89178|AD	5.33798	12.8876	5.04134	32.9456	9.39897e-08
RC3H2|87482|AP	-5.33764	0.0840089	0.0338331	0.208598	9.41621e-08
LAS1L|89321|ES	5.336	43.0903	10.8158	171.673	9.5018e-08
LRRC23|20007|ES	5.33412	61.2411	13.5025	277.762	9.60096e-08
DDX20|4192|RI	5.33265	15.757	5.71945	43.4103	9.67887e-08
FAM134C|41082|AP	5.33263	35.9656	9.63902	134.196	9.68028e-08
FAM134C|41083|AP	-5.33254	0.0278085	0.00745314	0.103757	9.6846e-08
CLYBL|26188|RI	-5.33217	0.0137811	0.00285321	0.0665632	9.70461e-08
FAXDC2|74223|AP	-5.33213	0.162808	0.0835423	0.317282	9.70694e-08
ELMO2|59674|AP	5.3303	12.0938	4.83617	30.2429	9.80498e-08
KIAA1671|61467|AP	-5.32907	0.233164	0.136488	0.398316	9.87151e-08
LTBP3|16862|AP	-5.32857	0.18641	0.100492	0.345785	9.89879e-08
RRP8|14162|AA	5.32804	29.577	8.50847	102.815	9.92761e-08
FAM86A|33890|ES	5.32146	6.56956	3.28418	13.1415	1.02939e-07
POFUT2|60873|ES	5.32077	10.2931	4.36079	24.2958	1.03327e-07
ERRFI1|533|RI	5.31938	6.59432	3.2911	13.2129	1.0412e-07
AMPD3|14345|AP	5.31918	27.1854	8.05054	91.801	1.04235e-07
CTTN|17403|ES	5.31913	7.64034	3.61167	16.1628	1.04263e-07
PI4KA|61188|AP	5.31895	4.92784	2.73793	8.86935	1.04368e-07
SERP2|25779|ME	-5.31826	0.00367852	0.000466164	0.0290274	1.04766e-07
CDH16|36897|ES	5.31722	6.47337	3.25194	12.886	1.05364e-07
HNMT|55470|AT	-5.31473	0.0242791	0.00616227	0.095659	1.06813e-07
ZNF586|52338|AT	5.31473	66.112	14.0928	310.144	1.06816e-07
HKR1|49495|ES	5.31399	7.92955	3.69469	17.0184	1.07248e-07
DUSP10|9881|AP	5.3137	11.4492	4.65849	28.1388	1.0742e-07
APBB3|73673|RI	5.31249	8.85163	3.95943	19.7885	1.08139e-07
SUCLA2|25849|AP	5.31234	20.4748	6.72127	62.3716	1.08224e-07
ARGLU1|26233|ES	5.3114	7.82959	3.66387	16.7316	1.08788e-07
PACS1|16985|AP	5.30977	5.48259	2.92555	10.2746	1.09766e-07
ASCC2|61683|ES	5.30842	12.6311	4.95187	32.2192	1.10582e-07
EMC10|51201|ES	-5.30574	0.00726155	0.00117729	0.0447893	1.12215e-07
FBXL18|78667|AT	-5.30531	0.00806065	0.00135804	0.0478441	1.12479e-07
SFR1|13036|AP	5.30476	14.1604	5.31843	37.7021	1.12822e-07
STARD3|40659|AA	5.30292	56.0298	12.6532	248.106	1.13968e-07
CCDC91|20919|ES	5.30091	58.8867	13.0488	265.745	1.15225e-07
CAPN10|58280|ES	5.3009	7.84243	3.66214	16.7945	1.15235e-07
ETFB|51320|AP	5.30088	14.9618	5.50227	40.6844	1.15247e-07
ETFB|51319|AP	-5.30085	0.0668376	0.0245798	0.181746	1.15266e-07
FGD3|86889|AP	5.29908	8.66292	3.89809	19.252	1.16387e-07
HP1BP3|937|AP	5.29887	9.26276	4.06592	21.1019	1.16522e-07
SMIM4|65230|AT	-5.29714	0.121984	0.0560058	0.26569	1.17629e-07
SMIM4|65229|AT	5.29709	8.1976	3.7637	17.8549	1.17666e-07
PI4KA|61187|AP	-5.29667	0.204325	0.113531	0.367729	1.17931e-07
FBXL18|78666|AT	5.29566	202.807	28.3931	1448.61	1.1859e-07
IDH3G|90494|RI	5.29548	875.849	71.347	10751.8	1.18707e-07
GGT1|61425|AP	5.29485	13.7591	5.21346	36.3126	1.19112e-07
GALK2|30529|ES	5.29481	8.10718	3.73625	17.5915	1.19143e-07
MED1|40646|AT	5.29408	24.3888	7.47529	79.5707	1.19614e-07
MED1|40644|AT	-5.29401	0.0410052	0.0125684	0.133782	1.19664e-07
NDRG2|26483|AP	5.29166	11.9268	4.76205	29.8714	1.21211e-07
ZC3HAV1|81940|AT	-5.29033	0.0420957	0.013018	0.136123	1.22094e-07
ZC3HAV1|81939|AT	5.29028	23.7549	7.34614	76.8153	1.22127e-07
NIPA1|29687|AP	-5.28891	0.0549491	0.0187506	0.16103	1.23049e-07
RALGPS2|9094|ES	-5.28884	0.126683	0.0589117	0.27242	1.23095e-07
ZNF799|47799|ES	5.28876	11.5444	4.66301	28.5809	1.23148e-07
PACS2|29631|AP	5.28762	6.85907	3.35959	14.0037	1.23918e-07
ZSCAN20|1678|AT	5.28723	15.0428	5.50674	41.0923	1.24186e-07
ZSCAN20|1679|AT	-5.2872	0.0664776	0.0243355	0.181597	1.24201e-07
KDELC2|18614|AP	5.28493	8.73012	3.90872	19.4987	1.25754e-07
TNFRSF10C|83064|AT	-5.2839	0.178219	0.0939961	0.337908	1.26463e-07
TNFRSF10C|83065|AT	5.28389	5.61106	2.95938	10.6387	1.26468e-07
GNPDA1|73856|AP	5.28263	20.6695	6.71916	63.5834	1.27344e-07
ZNF7|85658|AT	5.28138	368.668	41.1277	3304.73	1.28217e-07
SLC3A1|53425|AT	-5.27935	0.0013139	0.000111899	0.0154276	1.29643e-07
DUSP10|9880|AP	-5.2789	0.0877018	0.0355276	0.216497	1.29961e-07
PIAS3|7292|RI	5.27829	20.4573	6.66956	62.748	1.30392e-07
CELF1|15763|AA	5.27653	30.5844	8.58445	108.965	1.3165e-07
TUBB4A|47062|ES	5.27593	7.07155	3.41922	14.6252	1.32083e-07
TTC31|54096|RI	5.27577	20.5623	6.68746	63.2237	1.32198e-07
YME1L1|11061|AA	5.27536	41.3587	10.3744	164.882	1.32493e-07
AEBP1|79471|RI	5.27536	22.9923	7.17317	73.6975	1.32493e-07
ZNF148|66549|ES	5.27505	6.39579	3.20968	12.7446	1.32719e-07
MRRF|87463|AP	5.27404	11.3352	4.59808	27.9434	1.33451e-07
MRRF|87462|AP	-5.27386	0.0882305	0.0357908	0.217503	1.33582e-07
FDXR|43326|AA	5.27354	12.2411	4.82526	31.0541	1.3382e-07
SGK3|84031|AP	5.27301	5.85592	3.03586	11.2956	1.34203e-07
ZNF569|49515|AT	-5.27301	0.0269103	0.00701978	0.103161	1.34205e-07
ZNF569|49516|AT	5.27298	37.16	9.69347	142.453	1.34228e-07
PTGR1|87219|AA	5.27234	23.0703	7.18365	74.0901	1.34693e-07
SUCLA2|25850|AP	-5.2714	0.0491911	0.0160515	0.15075	1.35383e-07
ADAT2|77977|AP	-5.2708	0.150863	0.0746684	0.30481	1.35831e-07
ECHDC2|3033|ES	5.27071	13.5831	5.14852	35.8356	1.35895e-07
NARF|44398|ES	5.26907	297.675	35.7744	2476.93	1.37115e-07
SGSM3|62346|RI	5.2679	7.3039	3.48548	15.3055	1.37993e-07
TRMT2A|61134|AA	5.26735	232.246	30.5906	1763.24	1.38405e-07
SMG6|38383|AP	-5.26581	0.0575972	0.0199074	0.166643	1.39571e-07
ABAT|33902|AP	5.26559	5.33356	2.86026	9.94553	1.39737e-07
ENPP3|77635|ES	5.26523	129.82	21.2157	794.371	1.4001e-07
SMAD4|45557|AP	-5.26458	0.0760844	0.0291615	0.19851	1.40514e-07
MAP3K7|77021|RI	5.26447	23.7773	7.3083	77.3584	1.40596e-07
FAM86B1|82682|RI	5.26275	23.24	7.20145	74.9986	1.41916e-07
UBE3A|29722|ES	5.26264	5.21569	2.81944	9.6485	1.42002e-07
TET2|70189|RI	5.26173	4.81398	2.68087	8.64438	1.42707e-07
BCCIP|13431|AT	5.26141	45.3522	10.9519	187.806	1.42953e-07
CBLB|65995|AP	-5.26085	0.090046	0.0367234	0.220793	1.43394e-07
TMEM8B|86321|AT	-5.26037	0.058376	0.0202556	0.168238	1.43763e-07
TMEM8B|86320|AT	5.26029	17.1296	5.94372	49.3671	1.43828e-07
IYD|78140|AT	5.2589	10.6889	4.42033	25.8469	1.44917e-07
IYD|78139|AT	-5.25889	0.0935538	0.0386884	0.226226	1.44924e-07
PARP9|66440|AP	-5.25814	0.0548663	0.0185944	0.161893	1.45522e-07
TRUB2|87733|AP	-5.25714	0.0135342	0.00272141	0.0673087	1.46316e-07
TRUB2|87734|AP	5.25709	73.8849	14.8564	367.449	1.46355e-07
CELF6|31533|AT	5.25647	45.6431	10.9812	189.715	1.46847e-07
CELF6|31534|AT	-5.25647	0.0219091	0.00527106	0.0910649	1.46847e-07
KLHDC4|37961|ES	5.25623	17.9283	6.11103	52.5973	1.47039e-07
CCL28|71947|AT	-5.25602	0.0450808	0.0141928	0.143191	1.47205e-07
CCL28|71946|AT	5.25599	22.182	6.98353	70.4572	1.47233e-07
RUVBL2|50861|ES	5.25595	13.9636	5.22424	37.3225	1.47259e-07
ZNF439|47756|AP	-5.25459	0.0762969	0.0292201	0.19922	1.48357e-07
ZNF439|47755|AP	5.25338	13.0972	5.0162	34.1966	1.49334e-07
CHFR|25312|AT	-5.25245	0.000257315	1.17767e-05	0.00562223	1.50087e-07
CHFR|25311|AT	5.25245	3886.32	177.866	84914.8	1.50092e-07
CAMKK2|24845|AP	5.25228	6.03803	3.08669	11.8113	1.50226e-07
ZNF707|85485|ES	5.25213	4.59779	2.60197	8.12449	1.50349e-07
RAB40C|32913|ES	5.25056	25.0141	7.52075	83.1974	1.51641e-07
PGAP2|14003|AD	5.2502	12.4024	4.84491	31.7485	1.51937e-07
MICAL2|14418|AT	5.25006	21.8887	6.91648	69.2712	1.52053e-07
SRGAP1|22854|AP	5.24935	7.30723	3.47737	15.3552	1.52633e-07
NUCB2|14519|AP	5.24802	14.6169	5.3681	39.8009	1.53744e-07
NUCB2|14520|AP	-5.24795	0.0684156	0.0251257	0.186291	1.53805e-07
ZNF554|46627|ES	5.24773	49.0075	11.4543	209.679	1.53984e-07
ZNF638|53927|AP	-5.247	0.135915	0.0644922	0.286435	1.54592e-07
MFSD10|68614|RI	5.24599	46.063	11.013	192.663	1.55442e-07
INTS6|25934|AP	5.24443	11.9219	4.72161	30.1023	1.56762e-07
ISY1|66700|ES	5.24417	10.3592	4.3237	24.8196	1.5699e-07
HEY1|84261|AP	-5.24201	0.0152037	0.00317826	0.0727296	1.58839e-07
NASP|2754|ES	5.24149	14.1618	5.25626	38.1555	1.59284e-07
CTAGE5|27374|AP	5.23899	14.4767	5.32661	39.345	1.61455e-07
MICALL2|78572|AA	-5.23875	0.0105661	0.00192577	0.0579728	1.61671e-07
KHK|52929|ME	5.23816	4.18086	2.44797	7.14043	1.62182e-07
TRIM34|14067|AP	5.23747	6.55479	3.2433	13.2474	1.62792e-07
PDCD2|78498|AT	-5.23743	0.00542323	0.00076978	0.0382075	1.62825e-07
TRIM34|14068|AP	-5.23741	0.152566	0.07549	0.308339	1.62844e-07
ZNF76|75901|AA	5.23631	8.01581	3.67788	17.4702	1.63819e-07
RASA1|72717|ES	5.23416	19.1439	6.3382	57.8221	1.65734e-07
LGMN|29011|ES	5.2339	14.5022	5.32728	39.4785	1.65974e-07
SYNGR2|43779|AA	5.23315	23.475	7.19905	76.5483	1.66641e-07
TBC1D15|23415|ES	-5.23222	0.0936844	0.0385885	0.227445	1.67489e-07
ZNF638|53926|AP	5.23207	7.32938	3.47543	15.4571	1.6762e-07
ADCY6|21465|AP	-5.2314	0.0570874	0.0195287	0.166881	1.68235e-07
MTFR1L|1198|AP	-5.23134	0.0949705	0.0393128	0.229426	1.68286e-07
TMEM234|1573|RI	5.23071	55.271	12.2907	248.552	1.68862e-07
THAP9|69749|ES	5.22991	31.2713	8.60646	113.623	1.69588e-07
CSF2RA|88362|AT	-5.22904	0.0393234	0.0116921	0.132254	1.70395e-07
CSF2RA|88361|AT	5.22898	25.4296	7.561	85.526	1.7045e-07
RANBP1|61140|RI	5.22806	151.017	23.021	990.667	1.71301e-07
CHID1|13814|ES	5.22736	42.3947	10.4031	172.767	1.71947e-07
PLA2G4C|50685|ES	5.22696	9.65007	4.12439	22.5788	1.72316e-07
WDR33|55243|AT	5.2263	47.7704	11.2058	203.646	1.72934e-07
GNPDA1|73857|AP	-5.22615	0.0493078	0.0159485	0.152445	1.73076e-07
ADCY6|21464|AP	5.22554	17.4764	5.97642	51.1051	1.73646e-07
USP3|31064|ES	5.22201	14.9885	5.42579	41.4049	1.76992e-07
UGP2|53744|AP	-5.22164	0.0546658	0.0183617	0.162749	1.77345e-07
HEY1|84262|AP	5.22129	65.0217	13.5667	311.632	1.77678e-07
EXOC7|43565|ES	5.22003	5.36014	2.8536	10.0684	1.78895e-07
PHF19|87401|AT	5.21738	37.5658	9.62068	146.683	1.81467e-07
PHF19|87402|AT	-5.21732	0.0266214	0.00681781	0.103948	1.81532e-07
DHX32|13436|AP	5.21637	17.2438	5.91547	50.2664	1.82461e-07
DHX32|13435|AP	-5.21627	0.0579936	0.0198945	0.169055	1.82563e-07
PTK7|76241|AP	5.21604	5.81205	3.00004	11.2598	1.8279e-07
NEU3|17810|AT	-5.21602	0.0851295	0.0337325	0.214838	1.82804e-07
CCDC74A|55388|RI	5.21587	7.09451	3.3976	14.814	1.82953e-07
SLC35E4|61791|AT	5.21581	34.8496	9.17656	132.347	1.83017e-07
SLC35E4|61792|AT	-5.21575	0.0286958	0.00755614	0.108977	1.83073e-07
SCD5|69716|AT	-5.21503	0.0988882	0.0414467	0.235938	1.83783e-07
TANGO2|61125|ES	-5.21411	0.0340463	0.00955611	0.1213	1.84699e-07
ZFAND2B|57625|RI	5.21409	19.8991	6.46555	61.2439	1.8472e-07
DGKZ|15547|AA	5.21384	58.7587	12.7072	271.703	1.84972e-07
TMEM205|47673|RI	5.21361	9.66531	4.11947	22.6772	1.852e-07
SPIN1|86785|ES	5.21304	7.28678	3.45339	15.3754	1.85769e-07
GLS2|22442|RI	5.21288	4.21938	2.45564	7.2499	1.85926e-07
CCRL2|64449|AP	-5.21152	0.0678188	0.0246514	0.186578	1.87301e-07
FOXP1|65608|ES	5.21108	5.91678	3.03175	11.5472	1.87741e-07
ZNF76|75900|RI	5.21043	18.0506	6.07921	53.5962	1.88402e-07
TMEM256-PLSCR3|38940|RI	5.21038	5.44162	2.87722	10.2916	1.88457e-07
ADAT2|77978|AP	5.21002	6.42466	3.19112	12.9347	1.88824e-07
DBNDD1|38196|AP	5.20999	21.8852	6.8548	69.8727	1.88855e-07
VIM|10927|AP	-5.20998	0.017584	0.00384541	0.080407	1.88858e-07
EPS8L2|13731|RI	5.20998	47.009	11.0438	200.099	1.88858e-07
LPAR2|48666|ES	5.20954	5.34737	2.84574	10.0481	1.8931e-07
HAUS8|48222|AP	5.20917	6.76581	3.29541	13.8909	1.89686e-07
HAUS8|48223|AP	-5.20916	0.147802	0.0719898	0.303453	1.89693e-07
FAM213A|12362|AP	-5.20911	0.0394142	0.011675	0.13306	1.8975e-07
LMO7|26066|ES	5.20785	6.52862	3.2223	13.2275	1.91038e-07
PDE6B|68377|AP	5.2076	7.4111	3.48729	15.7499	1.91295e-07
EEF1E1|75282|AT	-5.20753	0.0181949	0.00402758	0.0821965	1.91367e-07
BBS1|17047|RI	5.2064	14.5009	5.29889	39.6832	1.92538e-07
COX20|10475|ES	5.20625	127.467	20.5491	790.69	1.92698e-07
ZNF773|52280|RI	5.20331	4.64948	2.60621	8.29469	1.95767e-07
SEPT6|89964|AT	-5.20164	0.0053437	0.000744216	0.0383694	1.97539e-07
VWA5A|19218|AD	5.20075	5.27897	2.81999	9.88212	1.9849e-07
NUP88|38676|ES	5.19871	42.0615	10.2722	172.229	2.00673e-07
MEPCE|80949|AP	5.19863	77.94	15.0847	402.702	2.00764e-07
MEPCE|80950|AP	-5.19859	0.0128308	0.0024833	0.0662942	2.00804e-07
ZNF20|47777|AT	5.19699	17.7644	6.00207	52.5773	2.02546e-07
ZNF20|47778|AT	-5.19693	0.056294	0.0190201	0.166614	2.02603e-07
LAMP2|89999|AT	5.19569	130.987	20.8232	823.962	2.03967e-07
ZNF570|49520|AP	-5.19536	0.122758	0.0556402	0.270837	2.04324e-07
GPATCH8|41868|AT	-5.19314	0.0218028	0.00514568	0.0923805	2.06775e-07
NBPF1|836|ES	-5.19196	0.027727	0.00716308	0.107327	2.08091e-07
SCD5|69715|AT	5.19102	16.0763	5.63338	45.8779	2.09142e-07
TCP11L1|14877|AD	5.19073	4.66643	2.60846	8.34808	2.09473e-07
ZNF410|28328|ES	5.1907	21.3323	6.71744	67.7439	2.09505e-07
PFKP|10619|AP	5.19048	7.04507	3.37068	14.7249	2.0975e-07
ITGAE|38490|ES	5.19007	17.6115	5.96126	52.0304	2.10214e-07
TCP11L2|24142|ES	5.18756	91.0932	16.5636	500.978	2.13062e-07
LTBP3|16861|AP	5.18387	35.9911	9.2857	139.5	2.17329e-07
PDCD5|48878|AP	5.18373	35.6165	9.22515	137.508	2.17487e-07
PDCD5|48877|AP	-5.18371	0.0280771	0.00727234	0.1084	2.17513e-07
C8orf59|84330|AP	-5.182	0.007985	0.00128488	0.0496235	2.1952e-07
C8orf59|84329|AP	5.18197	125.233	20.1513	778.274	2.19551e-07
DIDO1|60092|AT	-5.18058	0.00541696	0.000752263	0.0390069	2.21197e-07
ARMCX5|89695|RI	5.18006	4.17256	2.43031	7.16377	2.21811e-07
POGLUT1|66301|ES	5.17939	12.6209	4.83527	32.9428	2.22613e-07
HSD3B7|36213|AA	5.17893	18.5823	6.14906	56.1551	2.23167e-07
TTC23|32613|AA	5.17832	16.2502	5.6566	46.6831	2.23891e-07
TNFRSF11B|84998|ES	5.1752	6.5263	3.20726	13.2801	2.27662e-07
NOL8|86848|AA	5.17408	23.5356	7.11393	77.8649	2.2904e-07
AACS|25173|AP	-5.17314	0.162857	0.0818807	0.323915	2.30187e-07
ST20|32162|AP	-5.17293	0.103399	0.0437654	0.24429	2.30452e-07
C17orf62|44337|AP	5.17274	227.237	29.0806	1775.64	2.30685e-07
CAPN2|9923|AP	-5.17199	0.0895204	0.0358711	0.223408	2.31616e-07
CAPN2|9924|AP	5.17199	11.1706	4.47611	27.8776	2.31616e-07
MICAL2|14417|AT	-5.17152	0.00398417	0.000490779	0.0323437	2.32195e-07
CXorf40A|90306|RI	5.17146	12.8494	4.88226	33.8178	2.32266e-07
DYNLT3|88790|AT	5.1713	266.104	32.0581	2208.84	2.32471e-07
DYNLT3|88789|AT	-5.17126	0.00375796	0.000452723	0.0311941	2.32525e-07
DBNDD1|38195|AP	-5.16927	0.000245257	1.04887e-05	0.00573486	2.35016e-07
GOLGA4|63982|ES	-5.16889	0.0409318	0.0121836	0.137514	2.35488e-07
IRF5|81735|ES	5.16876	9.75418	4.1124	23.1359	2.35649e-07
ZNF19|37449|AT	5.16689	130.972	20.6094	832.319	2.38018e-07
ZNF19|37450|AT	-5.1668	0.00763564	0.00120151	0.0485246	2.38131e-07
SIRT1|11908|AP	5.16622	14.1993	5.18942	38.8521	2.38879e-07
ARRB2|38575|ES	5.16513	15.4737	5.47255	43.7521	2.40276e-07
RQCD1|57497|ES	5.16383	15.1544	5.40079	42.5224	2.41944e-07
PARP9|66439|AP	5.16283	18.2088	6.05119	54.7927	2.43251e-07
SULT1A3|94132|AP	-5.16159	0.0504201	0.0162164	0.156766	2.44864e-07
CFLAR|56783|AP	-5.16153	0.0202612	0.0046096	0.0890568	2.44936e-07
SAA2|14577|AT	-5.16092	0.303769	0.193209	0.477593	2.4574e-07
GTF2IRD2|80091|AT	-5.16056	0.0411159	0.0122353	0.138167	2.46208e-07
UGP2|53745|AP	5.15876	17.8528	5.97236	53.366	2.48586e-07
OSBPL3|79025|AD	5.15846	6.65122	3.23772	13.6636	2.48992e-07
ING3|81586|AT	-5.15733	0.030904	0.00824457	0.115841	2.50497e-07
ING3|81585|AT	5.15708	32.3529	8.63111	121.272	2.50826e-07
ATXN7|65517|AP	-5.15662	0.161675	0.080883	0.323167	2.51444e-07
PPP2R3A|66891|AP	-5.15524	0.156804	0.0775249	0.317156	2.53306e-07
MIEF1|62310|ES	5.15521	48.4978	11.0873	212.138	2.5335e-07
SRSF7|53283|AD	5.15233	24.65	7.28391	83.4197	2.57273e-07
TCF12|30783|AP	5.15187	6.38891	3.15509	12.9372	2.57908e-07
REV1|54712|RI	5.15172	55.2292	12.005	254.082	2.58107e-07
RPUSD1|33007|AP	5.15162	6.78319	3.27423	14.0527	2.58252e-07
SRGAP1|22855|AP	-5.15031	0.141915	0.0675039	0.29835	2.60061e-07
ARHGAP22|11481|AP	5.14944	15.417	5.44286	43.669	2.61268e-07
TEAD1|14434|AP	5.14914	5.61387	2.91115	10.8258	2.61681e-07
RBMS2|22465|ME	-5.14712	0.0196047	0.00438642	0.0876212	2.64514e-07
AKAP8L|48076|ES	5.14527	10.3537	4.25029	25.2214	2.67139e-07
TEX30|26214|AP	5.14302	133.428	20.6696	861.312	2.70358e-07
RDH13|52002|AD	5.14236	11.3117	4.48729	28.5147	2.71315e-07
DHDDS|1274|AT	5.14146	220.354	28.1776	1723.2	2.72617e-07
GABARAP|38867|AD	5.14101	10.9923	4.4074	27.4152	2.7326e-07
DMKN|49146|RI	5.14069	5.77695	2.95999	11.2748	2.73725e-07
SIRT7|44237|ES	5.14069	68.577	13.6807	343.755	2.73736e-07
UNC93B1|17268|AA	5.14044	88.4878	16.0166	488.875	2.74095e-07
RAD54B|84556|AT	-5.14001	0.0647926	0.0228214	0.183954	2.74717e-07
RAD54B|84553|AT	5.13996	15.4331	5.43594	43.8161	2.74793e-07
EVA1A|54150|AP	5.13856	17.9048	5.95742	53.8124	2.76858e-07
NFATC4|26986|AP	5.13852	6.64415	3.22656	13.6817	2.76909e-07
ASAP1|85163|AP	5.13783	14.4217	5.21048	39.9166	2.77931e-07
AZI2|63794|AT	-5.13654	0.0772426	0.0290732	0.205221	2.79849e-07
AZI2|63793|AT	5.13648	12.9456	4.8726	34.3939	2.79935e-07
MCF2L|26331|RI	5.13604	153.282	22.4639	1045.91	2.80581e-07
ZNF3|80875|AP	-5.13588	0.024858	0.00606932	0.10181	2.80829e-07
ZNF3|80874|AP	5.13581	40.2268	9.82174	164.756	2.80936e-07
LY75|55707|AT	-5.13459	0.0480659	0.0150894	0.15311	2.82757e-07
LY75|55708|AT	5.13459	20.8047	6.53124	66.2717	2.82766e-07
LYPLA2|1071|AP	5.13382	53.9267	11.7664	247.151	2.83917e-07
ADI1|52563|AP	5.13261	10.2488	4.21437	24.9237	2.85748e-07
ADI1|52562|AP	-5.13261	0.0975729	0.0401227	0.237284	2.85749e-07
MYL5|68383|AD	5.13222	157.674	22.827	1089.11	2.86346e-07
TVP23C|39354|AT	5.1308	382.498	39.4517	3708.45	2.88511e-07
PSME1|26851|RI	5.12771	10.4272	4.25593	25.5472	2.93289e-07
IFT122|66729|ES	5.12616	11.6106	4.54685	29.648	2.95719e-07
CABP1|24775|AP	5.12546	11.0805	4.41695	27.797	2.96816e-07
MTA3|53362|AP	-5.12464	0.0349544	0.00969286	0.126053	2.98103e-07
KSR1|39851|AA	-5.12444	0.011555	0.00209811	0.0636369	2.98424e-07
ZNF747|36150|AT	5.12442	415.194	41.3843	4165.49	2.98449e-07
ZNF747|36148|AT	-5.12432	0.0024087	0.000240082	0.024166	2.98607e-07
UBE2Q2|31889|AP	5.12381	25.7843	7.43844	89.3775	2.9943e-07
UBE2Q2|31888|AP	-5.12374	0.0387846	0.0111888	0.134442	2.99542e-07
MEF2BNB|48602|AT	-5.12279	0.00196664	0.000181264	0.0213372	3.01045e-07
MEF2BNB|48603|AT	5.12261	508.408	46.8584	5516.16	3.01331e-07
GTF2H1|14598|AP	5.12182	74.6325	14.329	388.724	3.02606e-07
PPP2R3A|66892|AP	5.12153	6.35151	3.13057	12.8864	3.03062e-07
ANKLE2|25300|RI	5.12118	7.30927	3.41393	15.6493	3.03622e-07
SCAMP5|31819|AP	-5.12012	0.168733	0.0853833	0.333445	3.05346e-07
C5orf28|71956|ES	5.11996	33.2441	8.69339	127.127	3.056e-07
H2AFV|79570|AT	5.11701	97.86	16.9101	566.324	3.10419e-07
DLG2|18102|AT	-5.11505	0.107008	0.0454475	0.251953	3.13652e-07
CLEC2B|20282|AP	5.11396	12.3684	4.71712	32.4305	3.1548e-07
CLEC2B|20283|AP	-5.1139	0.0808528	0.0308359	0.211999	3.15569e-07
PLEKHJ1|46587|RI	5.11322	57.2049	12.1279	269.824	3.16717e-07
ADCK4|49944|AP	-5.10879	0.128539	0.0585086	0.28239	3.24223e-07
IQCK|34333|AT	5.10878	244.699	29.6649	2018.47	3.24245e-07
FAM156B|89170|AP	5.1086	24.317	7.14814	82.7234	3.24548e-07
CCDC30|2079|AP	-5.1067	0.135308	0.062795	0.291558	3.27838e-07
HDAC7|21370|ES	5.10451	225.847	28.1855	1809.68	3.31656e-07
MPPED2|14793|AT	-5.10121	0.0855035	0.033238	0.219954	3.37486e-07
MPPED2|14794|AT	5.10116	11.6952	4.5463	30.0855	3.37583e-07
RIC8B|24161|ES	5.09979	6.38553	3.13142	13.0212	3.40038e-07
FGD4|21027|AP	5.09821	13.3227	4.92325	36.0522	3.42887e-07
PPP3CC|83012|ES	5.09781	34.3626	8.82073	133.865	3.43598e-07
RPL28|52100|RI	5.09778	6.31102	3.10801	12.815	3.43663e-07
CERS5|21681|ES	5.09756	9.74969	4.06194	23.4018	3.44055e-07
EFEMP2|16931|RI	-5.095	0.00805006	0.00125949	0.0514522	3.48742e-07
SULT1A3|94134|AP	5.09414	23.5196	6.97869	79.2658	3.50329e-07
GID4|39539|AT	-5.09381	0.013781	0.00265048	0.0716534	3.50944e-07
GID4|39538|AT	5.09373	72.5598	13.9553	377.272	3.51093e-07
RPUSD1|33006|AP	-5.09366	0.146967	0.0702715	0.30737	3.51209e-07
KDELC2|18618|ES	5.09308	58.0245	12.1597	276.885	3.52299e-07
ZC3H7A|34035|AP	-5.09102	0.162816	0.0809489	0.327477	3.56137e-07
DTX3|22663|RI	5.09052	6.20976	3.07414	12.5437	3.57075e-07
WWC2|71257|AP	5.09038	4.83049	2.6341	8.8583	3.5735e-07
ICA1|78794|ES	5.08945	21.4196	6.58129	69.7125	3.59107e-07
GALK2|30524|ES	5.08875	16.8947	5.68688	50.191	3.60433e-07
KCNN3|7841|AP	5.08851	4.40135	2.4871	7.78896	3.60893e-07
ACTR6|23910|ES	5.0878	18.3519	5.98239	56.2972	3.62249e-07
IQCK|34334|AT	-5.0874	0.00481171	0.000615724	0.0376021	3.62997e-07
TEAD1|14433|AP	-5.08445	0.182294	0.0945832	0.351343	3.68697e-07
STAMBP|53988|AT	5.08348	19.8516	6.27225	62.8303	3.70587e-07
STAMBP|53987|AT	-5.08337	0.0503761	0.0159166	0.159441	3.70788e-07
CHRD|67964|RI	5.08329	8.71057	3.78088	20.0678	3.70945e-07
C12orf23|24179|ES	5.08321	11.7809	4.55153	30.4929	3.71104e-07
INPP5F|13276|RI	5.08311	4.35175	2.46834	7.67225	3.71311e-07
TCF20|62502|ES	-5.08213	0.108201	0.0458957	0.255086	3.73231e-07
RQCD1|57499|ES	5.08156	7.47966	3.44211	16.2532	3.74351e-07
SERAC1|78255|AT	-5.08124	0.0728077	0.0265027	0.200016	3.74987e-07
ZNF266|47344|RI	5.08034	9.83797	4.07238	23.7663	3.7676e-07
THAP3|487|AT	-5.08002	0.00627159	0.000886267	0.0443803	3.77405e-07
THAP3|486|AT	5.08001	159.449	22.5324	1128.32	3.77421e-07
SEPT8|73303|AA	5.0792	10.65	4.27479	26.5329	3.79037e-07
RPL28|52098|AA	5.07878	3072.75	138.563	68140.7	3.79867e-07
ATP5A1|300060|ES	5.07844	8.00735	3.58755	17.8723	3.80537e-07
ADORA3|4174|AT	-5.0784	0.0769768	0.0286128	0.20709	3.80627e-07
ADORA3|4175|AT	5.07834	12.9903	4.82861	34.9474	3.80742e-07
IFT88|25431|ES	5.07673	5.33128	2.79399	10.1727	3.83985e-07
L3MBTL2|62413|ES	5.07657	10.12	4.14095	24.7322	3.84314e-07
TBC1D10A|61719|ES	5.07591	19.1173	6.11827	59.7344	3.85642e-07
ARHGAP32|19452|RI	5.07578	13.7846	5.00528	37.963	3.8591e-07
CLUAP1|33577|AP	5.07507	16.8967	5.67063	50.3467	3.87354e-07
RTKN|54056|AP	-5.07418	0.0263525	0.00646911	0.107349	3.8917e-07
IL18BP|17498|AA	5.07295	15.0213	5.27327	42.7893	3.91694e-07
ERLIN2|83343|AP	-5.07253	0.00150763	0.000122468	0.0185595	3.92552e-07
LMO7|26067|ES	5.07211	5.34422	2.7965	10.213	3.93428e-07
WDR41|72586|ES	5.0716	19.7483	6.23536	62.546	3.94481e-07
LYPLA2|1070|AP	-5.07032	0.0191853	0.0041614	0.0884501	3.97153e-07
CCNDBP1|30219|AA	5.07011	30.3617	8.11521	113.593	3.97592e-07
DHX8|41705|AT	5.0694	31.618	8.31801	120.184	3.99077e-07
DHX8|41706|AT	-5.06928	0.0316302	0.00832122	0.120231	3.99326e-07
PSMG4|75171|AT	5.06924	35.1269	8.87229	139.074	3.99413e-07
RMDN1|84377|ES	5.06886	32.1972	8.40996	123.266	4.00208e-07
C1QTNF1|43984|AP	-5.06707	0.000662999	3.90896e-05	0.0112451	4.03981e-07
TAF6|80894|AP	5.06544	25.0626	7.20614	87.1666	4.07462e-07
CP|67214|AT	-5.06485	0.05566	0.0182013	0.17021	4.08722e-07
NGEF|58030|AP	5.06419	6.89195	3.265	14.5479	4.10131e-07
RTKN|54057|AP	5.06393	37.8102	9.26839	154.246	4.10705e-07
TAF1C|37820|RI	5.06388	7.74474	3.50686	17.1039	4.10802e-07
TEX30|26215|AP	5.06314	17.6815	5.81566	53.7577	4.12416e-07
TEX9|30759|AT	5.06304	14.9666	5.25072	42.6608	4.12629e-07
NPEPPS|42074|AP	5.06293	6.76611	3.22773	14.1834	4.12867e-07
LGALS3BP|234085|ES	5.06217	9.83254	4.05814	23.8235	4.14511e-07
MLTK|55998|AT	-5.06169	0.0512184	0.0162067	0.161866	4.15565e-07
MLTK|55999|AT	5.06164	19.5238	6.1778	61.7016	4.15662e-07
SFXN2|12978|ES	5.06161	10.4227	4.2053	25.8324	4.15729e-07
CP|67213|AT	5.06095	17.9489	5.86657	54.9151	4.17168e-07
RPS9|51822|AA	5.06052	6.52969	3.15704	13.5053	4.18116e-07
TRMU|62709|AA	-5.05848	0.0305661	0.00791279	0.118073	4.22608e-07
SLC5A10|39675|AP	-5.05823	0.251013	0.146923	0.428846	4.23165e-07
SLC39A13|15748|RI	5.0543	58.8362	12.1174	285.68	4.31963e-07
WNT9B|42039|AT	5.05377	70.3908	13.521	366.457	4.33178e-07
WNT9B|42038|AT	-5.05374	0.0142065	0.00272884	0.0739601	4.33233e-07
ST3GAL5|54387|AA	5.0495	7.25448	3.36172	15.6549	4.42969e-07
MFF|57810|ES	-5.04779	0.00160103	0.000131498	0.0194931	4.46954e-07
FAM156B|89167|AP	-5.04754	0.0419639	0.0122501	0.143752	4.47529e-07
LILRB1|51918|AP	5.04676	9.94524	4.0755	24.2689	4.49355e-07
ERBB2IP|102012|ME	-5.04581	0.186196	0.0969172	0.357716	4.51607e-07
MAST4|72279|AP	5.04574	6.08417	3.01708	12.2692	4.5177e-07
ZNF169|86927|AT	-5.04401	0.0179219	0.00375574	0.0855207	4.55887e-07
SRSF2|43664|AA	5.04195	66.3987	12.9966	339.226	4.608e-07
USP36|43907|AP	-5.0419	0.0945274	0.0377852	0.23648	4.60922e-07
NPEPPS|42075|AP	-5.04152	0.148665	0.0708584	0.311906	4.61851e-07
RALGPS1|87608|AT	-5.04143	0.0174882	0.00362722	0.0843169	4.62057e-07
BTBD3|58699|ES	5.04053	7.16872	3.33281	15.4196	4.6424e-07
PDZK1|7303|AP	-5.04014	0.0838832	0.031998	0.219901	4.65195e-07
NADSYN1|17422|AP	-5.03832	0.148431	0.0706702	0.311752	4.69625e-07
NADSYN1|17423|AP	5.03826	6.73697	3.20759	14.1498	4.69773e-07
DUSP14|40525|AP	5.03743	13.6265	4.93194	37.6487	4.71812e-07
ERGIC1|151627|ES	-5.03742	0.113541	0.0487002	0.264713	4.71858e-07
SPAG9|42494|ES	5.03734	7.98549	3.55818	17.9215	4.7204e-07
PFKP|10621|AP	-5.03635	0.153901	0.0742925	0.318814	4.74504e-07
GJC1|41893|AP	5.03599	15.1544	5.26119	43.6511	4.75373e-07
POM121|79928|AT	5.03447	16.8485	5.61112	50.591	4.79181e-07
POM121|79927|AT	-5.03443	0.0593542	0.019767	0.178222	4.79282e-07
FOXRED1|19379|AD	5.03432	18.9079	6.02033	59.3836	4.79542e-07
ATMIN|37748|AP	-5.03342	0.163101	0.0804998	0.330459	4.81803e-07
CDH16|36885|RI	5.03101	5.89046	2.952	11.7539	4.87904e-07
TCF25|38160|ES	5.03018	191.424	24.708	1483.05	4.90018e-07
SIDT2|18887|RI	5.02653	61.135	12.2962	303.954	4.99445e-07
PLEKHH2|53393|ES	5.02614	4.84861	2.61974	8.97381	5.00453e-07
RPS21|60075|AA	5.0261	6.00953	2.98625	12.0936	5.00561e-07
NR1H3|15705|RI	5.02541	6.54689	3.1461	13.6238	5.02365e-07
GPATCH2L|28538|AP	5.02467	5.10097	2.70159	9.63131	5.04291e-07
ALG2|87057|ES	5.02466	11.9541	4.54162	31.4646	5.04336e-07
HNRNPA3|56126|AD	5.02429	124.238	18.9361	815.119	5.05311e-07
SSH3|17164|RI	5.02405	18.3691	5.90128	57.1779	5.05934e-07
P2RX5|38487|AT	5.0236	7.28062	3.35577	15.7959	5.07121e-07
RPL26|94422|ES	5.02357	10.8615	4.28285	27.545	5.07189e-07
NBPF15|7397|ES	5.02328	7.77205	3.49196	17.2982	5.07973e-07
RPAP1|30095|RI	5.02311	55.7365	11.6095	267.587	5.08406e-07
KIAA1328|45278|AP	5.02172	5.93637	2.96222	11.8966	5.12103e-07
MZF1|52485|AP	5.01956	30.4873	8.02827	115.775	5.17888e-07
ZNF585A|49449|AT	-5.0195	0.010163	0.00169366	0.0609846	5.18058e-07
PXN|24750|AA	5.01699	12.9482	4.7611	35.2136	5.24885e-07
P2RX5|38486|AT	-5.01637	0.138736	0.0641254	0.300156	5.26573e-07
PDCD6IP|63891|AA	5.01613	17.4655	5.71243	53.4	5.27219e-07
IDH3A|32018|ES	5.01566	21.1226	6.41323	69.569	5.28508e-07
LTB4R|26964|AP	5.01466	15.1959	5.24629	44.0151	5.31284e-07
LTB4R|26963|AP	-5.01461	0.065809	0.0227202	0.190616	5.31401e-07
ASH1L|8088|ES	5.01407	5.45243	2.80971	10.5808	5.32918e-07
ARMC5|36259|RI	5.01352	9.45657	3.92902	22.7606	5.34438e-07
TVP23C|39356|AT	-5.01349	0.0735412	0.0265103	0.204008	5.3452e-07
COQ10A|22413|AP	5.01161	46.3931	10.3449	208.055	5.39775e-07
GUK1|10191|ES	-5.01143	0.013598	0.00253209	0.0730248	5.4027e-07
CLUAP1|33575|AP	-5.01073	0.0605091	0.0201988	0.181266	5.42234e-07
C5orf45|74948|RI	5.01068	6.28238	3.06149	12.8919	5.42369e-07
NDRG2|26509|AD	5.0106	5.31537	2.76523	10.2173	5.42607e-07
CIRBP|46421|RI	5.01037	36.6818	8.96327	150.119	5.43262e-07
HDHD3|87276|AP	5.00928	9.94933	4.0494	24.4454	5.46328e-07
HDHD3|87277|AP	-5.00926	0.100511	0.0409081	0.246953	5.46392e-07
ZNF677|51704|AT	-5.00883	0.000122502	3.60933e-06	0.00415775	5.47612e-07
FAM86A|33885|ES	5.00853	8.41989	3.65772	19.3821	5.48464e-07
PPM1B|53415|AA	5.00828	43.2423	9.90156	188.848	5.492e-07
DECR1|84407|ES	5.00801	9.99049	4.05866	24.5918	5.49956e-07
ABCB9|24993|AP	-5.00698	0.0541174	0.0172785	0.169499	5.52901e-07
FXR1|67746|ES	5.00598	261.106	29.5511	2307.06	5.55778e-07
DOCK8|85704|ES	5.00323	9.15451	3.84525	21.7944	5.63765e-07
DYNLRB2|37693|AA	5.0032	38.2653	9.17811	159.535	5.63871e-07
UBE2D4|79372|ES	5.00255	17.7777	5.75682	54.8993	5.65768e-07
MZF1|52484|AP	-5.00202	0.0329403	0.00864813	0.125468	5.67333e-07
HKR1|49489|ES	5.00048	7.97228	3.53348	17.9872	5.71884e-07
LPXN|16011|ES	4.99961	7.92045	3.519	17.8271	5.74457e-07
FDPS|8074|AA	4.99889	124.445	18.775	824.849	5.76603e-07
MMAB|24322|ES	4.99867	18.7855	5.94785	59.3312	5.77262e-07
GBA2|86285|AP	4.99866	25.2518	7.11962	89.5629	5.77295e-07
NR4A2|55614|AP	-4.99822	0.232686	0.131359	0.412174	5.78609e-07
GBA2|86283|AP	-4.99821	0.0394987	0.0111239	0.140252	5.78641e-07
ZSCAN5A|52162|AP	4.99817	73.1398	13.5879	393.692	5.78771e-07
PDZK1|7304|AP	4.99635	11.7462	4.46888	30.8742	5.84266e-07
CDKL3|73364|AP	4.99611	6.66771	3.16762	14.0353	5.8497e-07
SETD5|63093|ES	4.99586	11.9641	4.51865	31.6775	5.85734e-07
POFUT2|60870|RI	4.995	7.92443	3.51744	17.8529	5.88354e-07
ZNF585B|49455|AP	-4.99478	0.0157021	0.00307643	0.0801435	5.89023e-07
ZNF585B|49454|AP	4.99474	63.6821	12.477	325.03	5.89145e-07
MX1|60666|AP	4.99458	117.289	18.0818	760.8	5.89643e-07
TXLNA|1558|AP	-4.99441	0.0511729	0.0159377	0.164306	5.90171e-07
POLR2J3|81113|ES	4.99337	6.98151	3.25603	14.9696	5.93344e-07
ACAA1|64017|AD	4.99273	6.10038	2.99954	12.4068	5.95302e-07
NRXN3|28637|AP	-4.99263	0.226161	0.126177	0.405372	5.95612e-07
DAGLB|78725|AD	4.99162	8.85246	3.76009	20.8415	5.98765e-07
CNEP1R1|36356|AP	-4.99139	0.178429	0.0906859	0.351069	5.99468e-07
PON2|80536|AD	4.99126	13.8849	4.94186	39.0119	5.99866e-07
GMPPB|64912|RI	4.99111	94.6726	15.8555	565.288	6.00331e-07
PI4KB|7591|ES	-4.99021	0.0145619	0.00276566	0.0766717	6.03131e-07
AKAP1|42609|ES	4.9902	47.3042	10.4007	215.148	6.03167e-07
BRF1|29613|AA	4.98763	109.43	17.2913	692.542	6.11252e-07
TADA2B|68733|AP	4.98715	4.77502	2.58307	8.82703	6.12763e-07
SQSTM1|74934|AP	4.98548	41.1841	9.54824	177.638	6.18097e-07
IL15|70679|AD	4.98528	8.10775	3.56095	18.4601	6.18719e-07
TADA2B|68732|AP	-4.98322	0.209352	0.11318	0.387244	6.25339e-07
KCNN3|7840|AP	-4.98309	0.221813	0.122673	0.401075	6.25775e-07
SMARCA2|85724|AP	-4.98273	0.166448	0.0822179	0.336969	6.26937e-07
ORAI3|36207|AT	-4.98148	0.00352894	0.000382618	0.0325479	6.30985e-07
ALS2CL|64461|RI	4.98147	5.02426	2.66216	9.48219	6.3102e-07
ORAI3|36208|AT	4.9814	283.351	30.7215	2613.41	6.31252e-07
TRPC4AP|59059|ES	-4.98033	0.00734531	0.00106218	0.0507952	6.34755e-07
ZNF528|51457|ES	4.98011	10.7733	4.22726	27.456	6.35489e-07
SMIM19|83734|AP	-4.97883	0.00203218	0.000177099	0.023319	6.39711e-07
ZNF300|74117|RI	4.9788	6.68768	3.16516	14.1304	6.39783e-07
NDRG2|26501|AD	4.97694	63.1694	12.3439	323.268	6.45973e-07
PUS7|81291|AD	-4.97545	0.00966186	0.00155354	0.0600896	6.50964e-07
ZFC3H1|23406|RI	4.97404	8.40132	3.63177	19.4346	6.55716e-07
FAM193A|68587|ES	4.97379	10.2574	4.09854	25.671	6.56548e-07
ZNF559|47274|AT	-4.97375	0.00918587	0.00144699	0.0583144	6.56684e-07
ZNF559|47273|AT	4.97363	108.849	17.1463	690.998	6.57114e-07
MXI1|13081|AP	4.97315	12.4882	4.617	33.7785	6.58732e-07
TAB3|88756|AD	4.97254	3.39322	2.09637	5.49233	6.60804e-07
SORBS2|71390|ES	-4.97023	0.15566	0.0747515	0.324141	6.6872e-07
ZNF44|47790|AT	-4.96991	0.0150789	0.0028839	0.0788421	6.69829e-07
STX17|87069|ES	4.96986	11.4112	4.3687	29.8067	6.70016e-07
[truncated: 17,328 more rows]

## Sheet: 2
Table S2. Formula of prognostic signature for ccRCC.
Subtype	Formula
AA	GIT2|24375|AA*0.9025+RPS24|12297|AA*(-1.7142)+TAF1D|18320|AA*2.4659+MEIS3|50645|AA*1.4115+WDR6|64803|AA*2.0077
AD	STRA13|44264|AD*1.4763+NT5C|43362|AD*1.7884+PIGG|68359|AD*(-2.6329)+GLUL|9148|AD*0.7632+EIF3K|49686|AD*(-4.6325)+TIGD6|74053|AD*1.3218
AP	UACA|31439|AP*2.1586+LIMA1|21691|AP*(-1.3790)+TRIM16L|39629|AP*(-1.2945)+ARHGAP24|69814|AP*1.8747+TAOK3|24697|AP*(-0.8333)
AT	C4orf19|69001|AT*(-1.4958)+EPC2|55538|AT*(-2.2918)+INADL|3237|AT*2.2398+FAM120C|89237|AT*1.1726+BCCIP|13432|AT*(-3.2837)+ZNF814|52355|AT*3.5555
ES	SIPA1L1|28199|ES*1.5980+GK|88735|ES*1.1704+CLEC1A|20304|ES*0.8213+SEC31A|100881|ES*(-1.6373)+C16orf13|32923|ES*(-1.7726)+CARD8|50714|ES*0.9508
ME	DGKA|22303|ME*(-3.6839)+ANKRD13A|250011|ME*3.5161+P4HA1|12122|ME*(-2.1848)+SERP2|25779|ME*(-2.8146)+RBMS2|22465|ME*(-1.6430)+ERBB2IP|102012|ME*(-1.1661)+STEAP3|95656|ME*0.7300+SLC39A14|140283|ME*(-1.7448）+ZNF611|101327|ME*（-1.9040）+TMEM104|217418|ME*（-1.6485）+TMEM67|84536|ME*（-1.5366）+NDUFAF6|84594|ME*（-1.5669）
RI	QSOX1|9130|RI*（-6.0273）+TAF1D|18313|RI*1.6785+DHRS1|26954|RI*1.4053+DNASE1L3|65424|RI*0.8297
ALL	C4orf19|69001|AT*(-1.4357)+EPC2|55538|AT*(-1.6891)+UACA|31439|AP*1.7168+FAM120C|89237|AT*1.1751+SEC31A|69728|ES*(-1.2727)+TRIM16L|39629|AP*(-1.4771)

## Sheet: 3
Table S3. The list of splicing factor (SF) genes.
ACIN1
AGGF1
ALYREF
AQR
ARGLU1
BAG2
BCAS1
BCAS2
BUB3
BUD13
BUD31
C17orf85
C19orf43
SDE2
C1QBP
C9orf78
CACTIN
CCAR1
CCDC12
CCDC130
CCDC75
CCDC94
CD2BP2
CDC40
CDC5L
CDK10
CDK11A
CDK12
CELF1
CELF2
CELF3
CELF4
CELF5
CELF6
CFAP20
CHERP
CIRBP
CLASRP
CLK1
CLK2
CLK3
CLK4
CLNS1A
CPSF6
CRNKL1
CSN3
CTNNBL1
CWC15
CWC22
CWC25
CWC27
CXorf56
DDX1
DDX17
DDX18
DDX19A
DDX19B
DDX20
DDX21
DDX23
DDX26B
DDX27
DDX39A
DDX39B
DDX3X
DDX3Y
DDX41
DDX42
DDX46
DDX5
DDX50
DDX6
DGCR14
DHX15
DHX16
DHX30
DHX34
DHX35
DHX36
DHX38
DHX40
DHX57
DHX8
DHX9
DNAJC6
DNAJC8
EEF1A1
EFTUD2
EIF2S2
EIF3A
EIF4A3
ELAVL1
ELAVL2
ELAVL3
ELAVL4
FAM32A
FAM50A
FAM50B
FAM58A
FMR1
FRA10AC1
FRG1
FUBP1
FUBP3
FUS
GEMIN2
GEMIN5
GNB2L1
GPATCH1
GPATCH3
GPATCH8
GPKOW
GRSF1
HNRNPA0
HNRNPA1
HNRNPA2B1
HNRNPA3
HNRNPAB
HNRNPC
HNRNPCL1
HNRNPD
HNRNPDL
HNRNPF
HNRNPH1
HNRNPH2
HNRNPH3
HNRNPK
HNRNPL
HNRNPLL
HNRNPM
HNRNPR
HNRNPU
HNRNPUL1
HNRNPUL2
HSPA1A
HSPA1B
HSPA5
HSPA8
HSPB1
HTATSF1
IGF2BP3
IK
ILF2
ILF3
INTS1
INTS3
INTS4
INTS5
INTS6
INTS7
ISY1
JUP
KHDRBS1
KHDRBS3
KHSRP
KIAA1429
KIAA1967
KIN
LENG1
LOC649330
LSM1
LSM10
LSM2
LSM3
LSM4
LSM5
LSM6
LSM7
LSM8
LSMD1
LUC7L
LUC7L2
LUC7L3
MAGOH
MATR3
MBNL1
MBNL2
MBNL3
MFAP1
MFSD11
MOV10
MSI1
MSI2
MYEF2
NCBP1
NCBP2
NELFE
NKAP
NONO
NOSIP
NOVA1
NOVA2
NRIP2
NSRP1
NUDT21
NUMA1
PABPC1
PAXBP1
PCBP1
PCBP2
PCBP3
PCBP4
PDCD7
PHF5A
PLRG1
PNN
PPIE
PPIG
PPIH
PPIL1
PPIL2
PPIL3
PPIL4
PPM1G
PPP1CA
PPP1R8
PPWD1
PQBP1
PRCC
PRMT5
PRPF18
PRPF19
PRPF3
PRPF31
PRPF38A
PRPF38B
PRPF39
PRPF4
PRPF40A
PRPF40B
PRPF4B
PRPF6
PRPF8
PSEN1
PSIP1
PTBP1
PTBP2
PTBP3
PUF60
QKI
RALY
RALYL
RAVER1
RAVER2
RBBP6
RBFOX2
RBM10
RBM14
RBM15
RBM15B
RBM17
RBM22
RBM23
RBM25
RBM26
RBM27
RBM3
RBM39
RBM4
RBM42
RBM45
RBM47
RBM4B
RBM5
RBM7
RBM8A
RBMS1
RBMX
RBMX2
RBMXL1
RBMXL2
RNF113A
RNF20
RNF213
RNF34
RNF40
RNPC3
RNPS1
RNU1-1
RNU2-1
RNU4-1
RNU5A-1
RNU6-1
SAP18
SAP30BP
SART1
SEC31B
SF1
SF3A1
SF3A2
SF3A3
SF3B1
SF3B2
SF3B3
SF3B4
SF3B5
SF3B6
SFPQ
SKIV2L2
SLU7
SMN1
SMNDC1
SMU1
SNIP1
SNRNP200
SNRNP25
SNRNP27
SNRNP35
SNRNP40
SNRNP48
SNRNP70
SNRPA
SNRPA1
SNRPB
SNRPB2
SNRPC
SNRPD1
SNRPD2
SNRPD3
SNRPE
SNRPF
SNRPG
SNRPN
SNU13
SNURF
SNW1
SPEN
SREK1
SRPK1
SRPK2
SRPK3
SRRM1
SRRM2
SRRT
SRSF1
SRSF10
SRSF11
SRSF12
SRSF2
SRSF3
SRSF4
SRSF5
SRSF6
SRSF7
SRSF8
SRSF9
SSB
SUGP1
SYF2
SYNCRIP
TAF15
TCERG1
TFIP11
THOC1
THOC2
THOC3
THOC5
THOC6
THOC7
THRAP3
TIA1
TIAL1
TNPO1
TOE1
TOP1MT
TOPORS
TRA2A
TRA2B
TRIM24
TTC14
TXNL4A
U2AF1
U2AF1L4
U2AF2
U2SURP
UBL5
USP39
WBP11
WBP4
WDR77
WDR83
WTAP
XAB2
YBX1
YBX3
ZC3H11A
ZC3H13
ZC3H18
ZC3H4
ZC3HAV1
ZCCHC10
ZCCHC8
ZCRB1
ZFR
ZMAT2
ZMAT5
ZMYM3
ZNF131
ZNF207
ZNF326
ZNF346
ZNF830
ZRSR1
ZRSR2

## Sheet: 4
SF	AS	cor	pvalue	Regulation
DDX39B	METTL3|26596|RI	0.890553	5.0135e-180	postive
LUC7L	FADS3|16305|RI	0.888734	2.8378e-178	postive
DDX39B	LUC7L3|42474|RI	0.887683	2.8351e-177	postive
DDX39B	FADS3|16305|RI	0.884953	1.0052e-174	postive
SEC31B	QTRT1|47582|RI	0.882663	1.2341e-172	postive
LUC7L	WDR6|64794|RI	0.88068	7.3422e-171	postive
DDX39B	MARS|22600|RI	0.879915	3.4822e-170	postive
DDX39B	SRSF5|28158|AA	0.878954	2.4247e-169	postive
DDX39B	NARF|44396|AT	0.876894	1.4699e-167	postive
DDX39B	NARF|44395|AT	-0.876892	1.4764e-167	negative
LUC7L	SGSM3|62346|RI	0.87655	2.9002e-167	postive
SEC31B	SGSM3|62346|RI	0.876511	3.1295e-167	postive
LUC7L	RHOT2|32938|RI	0.87619	5.8771e-167	postive
SEC31B	CIRBP|46432|RI	0.874268	2.4775e-165	postive
DDX39B	SGSM3|62346|RI	0.874259	2.5197e-165	postive
DDX39B	GTF3C5|88005|AT	0.873313	1.553e-164	postive
DDX39B	GTF3C5|88004|AT	-0.873313	1.5534e-164	negative
LUC7L	NADSYN1|17423|AP	0.870655	2.3831e-162	postive
LUC7L	NADSYN1|17422|AP	-0.870654	2.3873e-162	negative
DDX39B	QTRT1|47582|RI	0.867524	7.7687e-160	postive
SEC31B	RNF166|38016|RI	0.867068	1.7825e-159	postive
SEC31B	WDR6|64794|RI	0.866585	4.2805e-159	postive
DDX39B	NPDC1|88261|AP	-0.865233	4.8858e-158	negative
LUC7L	NAT9|43298|RI	0.865155	5.6112e-158	postive
ARGLU1	FADS3|16305|RI	0.864264	2.7519e-157	postive
SNRNP70	FADS3|16305|RI	0.86409	3.746e-157	postive
LUC7L	QTRT1|47582|RI	0.864042	4.0764e-157	postive
LUC7L	WASH4P|32778|RI	0.864034	4.1357e-157	postive
DDX39B	NPDC1|88260|AP	0.863313	1.4804e-156	postive
LUC7L3	QTRT1|47582|RI	0.862644	4.8054e-156	postive
DDX39B	WASH4P|32778|RI	0.862509	6.0883e-156	postive
LUC7L	OSGEP|26443|RI	0.862443	6.8316e-156	postive
CLASRP	FADS3|16305|RI	0.862273	9.2011e-156	postive
LUC7L	ULK3|31757|RI	0.860993	8.5456e-155	postive
SEC31B	METTL3|26596|RI	0.859818	6.4759e-154	postive
LUC7L	RBM6|64936|RI	0.859733	7.4963e-154	postive
LUC7L	EHBP1L1|16876|AP	0.859491	1.1338e-153	postive
LUC7L	EHBP1L1|16875|AP	-0.859491	1.1341e-153	negative
LUC7L	ARRDC1|88335|RI	0.858288	8.8083e-153	postive
U2AF1L4	CDC37|47514|RI	0.858229	9.7323e-153	postive
LUC7L	NRBP2|85507|RI	0.857623	2.7112e-152	postive
LUC7L	WDR11|13288|RI	0.857481	3.4453e-152	postive
LUC7L	SUPT7L|53041|RI	0.857268	4.9369e-152	postive
DDX39B	ATG4B|58398|AD	0.856977	8.0446e-152	postive
LUC7L	CDC37|47514|RI	0.856775	1.1303e-151	postive
SEC31B	CALCOCO1|22108|RI	0.85625	2.7208e-151	postive
DDX39B	FASTK|82335|RI	0.856146	3.2338e-151	postive
SEC31B	GSTK1|82082|RI	0.854957	2.3295e-150	postive
LUC7L	ME3|18199|ES	0.854726	3.4116e-150	postive
SEC31B	FADS3|16305|RI	0.854717	3.4638e-150	postive
LUC7L	METTL3|26595|RI	0.854662	3.7924e-150	postive
DDX39B	METTL3|26595|RI	0.854284	7.0749e-150	postive
SEC31B	WASH4P|32778|RI	0.854256	7.3991e-150	postive
LUC7L	ABCC3|42463|RI	0.853751	1.6978e-149	postive
LUC7L3	ME3|18199|ES	0.853596	2.1868e-149	postive
LUC7L	SLC39A13|15747|RI	0.853549	2.3615e-149	postive
DDX39B	ZFAND2B|57624|RI	0.852961	6.1675e-149	postive
SEC31B	FASTK|82335|RI	0.851562	5.9506e-148	postive
LUC7L	ORMDL1|56537|RI	0.850848	1.8766e-147	postive
ARGLU1	METTL3|26596|RI	0.850737	2.2414e-147	postive
U2AF1L4	SGSM3|62346|RI	0.850356	4.1239e-147	postive
SEC31B	ATG4B|58398|AD	0.850174	5.5163e-147	postive
LUC7L3	METTL3|26595|RI	0.850092	6.2918e-147	postive
SEC31B	METTL17|26476|RI	0.849498	1.6195e-146	postive
LUC7L	EXOSC10|644|RI	0.849416	1.8436e-146	postive
LUC7L	GSTK1|82082|RI	0.849383	1.9446e-146	postive
LUC7L	NUP85|43384|RI	0.848811	4.808e-146	postive
CLK2	ME3|18199|ES	0.848688	5.8384e-146	postive
SEC31B	METTL3|26595|RI	0.84827	1.1275e-145	postive
DDX39B	NUP85|43384|RI	0.845482	8.6962e-144	postive
DDX39B	ARRDC1|88335|RI	0.845181	1.3838e-143	postive
DDX39B	PIGL|39425|AT	0.845165	1.4169e-143	postive
LUC7L	ACAA1|64019|RI	0.844924	2.0533e-143	postive
DDX39B	METTL17|26476|RI	0.844106	7.1922e-143	postive
U2AF1L4	RHOT2|32938|RI	0.84372	1.2965e-142	postive
U2AF1L4	WDR6|64794|RI	0.843363	2.2324e-142	postive
SEC31B	SLC39A13|15747|RI	0.843184	2.929e-142	postive
RBM39	FADS3|16305|RI	0.843159	3.042e-142	postive
U2AF1L4	FADS3|16305|RI	0.842695	6.1458e-142	postive
SNRNP70	WASH4P|32778|RI	0.842456	8.8214e-142	postive
LUC7L	ZNF83|51474|AP	0.84237	1.0042e-141	postive
SEC31B	NUP85|43384|RI	0.842158	1.3838e-141	postive
LUC7L	ARGLU1|26233|ES	0.841754	2.5407e-141	postive
DDX39B	ZFAND2B|57625|RI	0.841608	3.1613e-141	postive
LUC7L	VPS28|85604|RI	0.841311	4.9409e-141	postive
ARGLU1	LUC7L3|42474|RI	0.84035	2.0745e-140	postive
LUC7L	RANBP1|61138|RI	0.840298	2.24e-140	postive
LUC7L	SRSF2|43663|RI	0.840251	2.4032e-140	postive
LUC7L3	METTL3|26596|RI	0.839904	4.025e-140	postive
U2AF1L4	NAT9|43298|RI	0.839886	4.1361e-140	postive
LUC7L	SRSF5|28158|AA	0.839836	4.4532e-140	postive
LUC7L	KXD1|48456|AP	0.83967	5.6913e-140	postive
LUC7L	ENO2|20012|AP	-0.839492	7.4109e-140	negative
CLASRP	WDR6|64794|RI	0.839333	9.377e-140	postive
LUC7L	ENO2|20011|AP	0.839255	1.0526e-139	postive
SEC31B	RANBP1|61138|RI	0.838525	3.0835e-139	postive
U2AF1L4	SLC39A13|15747|RI	0.838379	3.8227e-139	postive
DDX39B	PABPN1|26731|RI	0.838326	4.134e-139	postive
DDX39B	SLC39A13|15747|RI	0.838316	4.197e-139	postive
LUC7L	EXOSC10|645|RI	0.838291	4.3536e-139	postive
DDX39B	NUDT5|10768|AT	-0.838238	4.7034e-139	negative
LUC7L	TNFRSF14|289|AA	0.837981	6.8502e-139	postive
U2AF1L4	ACAA1|64019|RI	0.837907	7.6381e-139	postive
SEC31B	SRSF2|43663|RI	0.837794	9.0063e-139	postive
ARGLU1	QTRT1|47582|RI	0.837765	9.3962e-139	postive
ARGLU1	MARS|22600|RI	0.837552	1.2834e-138	postive
LUC7L	TCIRG1|17288|RI	0.837269	1.94e-138	postive
LUC7L	ARFGAP1|60111|ES	0.837245	2.0072e-138	postive
LUC7L	METTL17|26477|RI	0.837113	2.4337e-138	postive
SEC31B	NAT9|43298|RI	0.836714	4.3487e-138	postive
LUC7L	RNF166|38016|RI	0.836472	6.1767e-138	postive
CLASRP	NRBP2|85507|RI	0.836028	1.1752e-137	postive
SEC31B	METTL17|26477|RI	0.836022	1.1845e-137	postive
LUC7L3	ORMDL1|56537|RI	0.835887	1.4405e-137	postive
LUC7L	PACS2|29630|AP	-0.835834	1.5555e-137	negative
CLK2	WDR6|64794|RI	0.835587	2.2198e-137	postive
CLK2	WASH4P|32778|RI	0.835231	3.7037e-137	postive
DDX39B	IRF3|51033|RI	0.83498	5.314e-137	postive
ARGLU1	METTL3|26595|RI	0.834785	7.0249e-137	postive
LUC7L	FASTK|82335|RI	0.834755	7.3332e-137	postive
SEC31B	ARRDC1|88335|RI	0.834695	7.9891e-137	postive
DDX39B	DCAF8|8441|ES	0.834431	1.1661e-136	postive
SEC31B	VPS28|85604|RI	0.834301	1.4043e-136	postive
LUC7L3	FADS3|16305|RI	0.834027	2.0764e-136	postive
CLASRP	CDC37|47514|RI	0.833885	2.5424e-136	postive
LUC7L	RANBP1|61140|RI	0.83352	4.2766e-136	postive
DDX39B	TMEM138|16187|AT	0.833281	5.9986e-136	postive
DDX39B	TMEM138|16186|AT	-0.833279	6.0144e-136	negative
SEC31B	RANBP1|61140|RI	0.833172	7.004e-136	postive
CLK2	QTRT1|47582|RI	0.832523	1.7539e-135	postive
SEC31B	ACAA1|64019|RI	0.832501	1.8096e-135	postive
U2AF1L4	GSTK1|82082|RI	0.832066	3.3392e-135	postive
CLK2	FADS3|16305|RI	0.83205	3.4173e-135	postive
SEC31B	EXOSC10|645|RI	0.831618	6.2737e-135	postive
U2AF1L4	OSGEP|26443|RI	0.831615	6.301e-135	postive
LUC7L3	WDR6|64794|RI	0.831601	6.42e-135	postive
DDX39B	ME3|18199|ES	0.831493	7.4687e-135	postive
DDX39B	SUGP2|48551|RI	0.831468	7.7389e-135	postive
DDX39B	WDR6|64794|RI	0.831446	7.9786e-135	postive
SEC31B	DIDO1|60093|AT	0.831416	8.3219e-135	postive
SNRNP70	WDR6|64794|RI	0.831333	9.3556e-135	postive
LUC7L	LTBP3|16862|AP	-0.831322	9.4914e-135	negative
CLK2	SGSM3|62346|RI	0.831215	1.1034e-134	postive
LUC7L	METTL3|26596|RI	0.831175	1.1667e-134	postive
SEC31B	OSGEP|26443|RI	0.83101	1.469e-134	postive
LUC7L	CALCOCO1|22108|RI	0.830756	2.0955e-134	postive
CLASRP	SGSM3|62346|RI	0.830659	2.3983e-134	postive
DDX39B	TNFRSF14|289|AA	0.830369	3.5915e-134	postive
U2AF1L4	NUP85|43384|RI	0.830024	5.8023e-134	postive
LUC7L	HAUS5|49218|RI	0.830021	5.8293e-134	postive
LUC7L	STX10|47925|RI	0.829991	6.0801e-134	postive
SEC31B	ODF3B|62858|AA	0.82998	6.167e-134	postive
DDX39B	RBM6|64936|RI	0.829906	6.8422e-134	postive
SEC31B	PLD2|38595|RI	0.829836	7.5387e-134	postive
LUC7L	IRF3|51033|RI	0.829769	8.2723e-134	postive
PRPF39	FADS3|16305|RI	0.829741	8.5943e-134	postive
SNRNP70	SGSM3|62346|RI	0.829338	1.5022e-133	postive
DDX39B	D2HGDH|58414|ES	0.829225	1.7548e-133	postive
CLK2	METTL3|26595|RI	0.828946	2.5815e-133	postive
LUC7L3	SRSF2|43663|RI	0.828863	2.8921e-133	postive
SEC31B	EXOSC10|644|RI	0.828846	2.9611e-133	postive
SEC31B	LUC7L3|42474|RI	0.828776	3.2626e-133	postive
LUC7L3	NADSYN1|17423|AP	0.828723	3.5105e-133	postive
LUC7L3	NADSYN1|17422|AP	-0.828722	3.5156e-133	negative
LUC7L	CTTN|17403|ES	0.828532	4.5661e-133	postive
SEC31B	NADSYN1|17423|AP	0.828234	6.8767e-133	postive
SEC31B	NADSYN1|17422|AP	-0.828232	6.8906e-133	negative
DDX39B	C5orf45|74948|RI	0.828199	7.208e-133	postive
LUC7L	PLD2|38595|RI	0.828115	8.0908e-133	postive
CLK2	FASTK|82335|RI	0.82794	1.0291e-132	postive
SEC31B	ABCC3|42463|RI	0.827716	1.398e-132	postive
DDX39B	IRF3|50988|AD	0.827703	1.4228e-132	postive
DDX39B	METTL17|26477|RI	0.827568	1.7122e-132	postive
SEC31B	TMEM55B|26454|RI	0.827427	2.0762e-132	postive
CLASRP	SLC39A13|15747|RI	0.827413	2.1136e-132	postive
LUC7L	SRSF1|42632|RI	0.827286	2.5164e-132	postive
U2AF1L4	NRBP2|85507|RI	0.827098	3.2516e-132	postive
SEC31B	EXOC3|71441|RI	0.827039	3.5239e-132	postive
LUC7L3	SGSM3|62346|RI	0.826945	4.0052e-132	postive
LUC7L	METTL17|26476|RI	0.82686	4.4966e-132	postive
U2AF1L4	EXOSC10|644|RI	0.826857	4.5117e-132	postive
SEC31B	CDC37|47514|RI	0.826686	5.6952e-132	postive
SEC31B	RHOT2|32938|RI	0.826457	7.7708e-132	postive
CLK2	METTL3|26596|RI	0.82572	2.1069e-131	postive
SEC31B	CPSF3L|80|AA	0.825696	2.1774e-131	postive
SEC31B	NRBP2|85507|RI	0.825687	2.2036e-131	postive
CLASRP	RHOT2|32938|RI	0.825645	2.3314e-131	postive
LUC7L	NECAB3|59006|RI	0.825617	2.4218e-131	postive
RNPC3	GTF3C5|88005|AT	0.825601	2.4756e-131	postive
RNPC3	GTF3C5|88004|AT	-0.825599	2.4809e-131	negative
LUC7L	NPRL2|65037|RI	0.825545	2.6674e-131	postive
SEC31B	NPRL2|65034|RI	0.82535	3.472e-131	postive
LUC7L3	METTL17|26477|RI	0.825233	4.0625e-131	postive
LUC7L	TMEM55B|26454|RI	0.825087	4.9472e-131	postive
LUC7L	ZFAND2B|57625|RI	0.825011	5.4757e-131	postive
U2AF1L4	NADSYN1|17423|AP	0.824968	5.8044e-131	postive
U2AF1L4	NADSYN1|17422|AP	-0.824966	5.8181e-131	negative
SEC31B	SRSF5|28158|AA	0.824959	5.8787e-131	postive
LUC7L	HMGB1|25572|RI	0.824928	6.124e-131	postive
PRPF39	SRSF5|28158|AA	0.824869	6.6309e-131	postive
LUC7L	GET4|78552|AP	0.824833	6.9551e-131	postive
LUC7L	GET4|78551|AP	-0.824832	6.9673e-131	negative
SEC31B	P4HTM|64788|ES	0.824801	7.2642e-131	postive
DDX39B	EXOSC10|645|RI	0.824688	8.4581e-131	postive
ARGLU1	ZFAND2B|57624|RI	0.824688	8.4596e-131	postive
SEC31B	PPM1M|65192|RI	0.824685	8.4862e-131	postive
DDX39B	ODF3B|62858|AA	0.824663	8.7473e-131	postive
TIA1	METTL3|26596|RI	0.824534	1.0401e-130	postive
DDX39B	NADSYN1|17423|AP	0.82437	1.2951e-130	postive
DDX39B	NADSYN1|17422|AP	-0.824368	1.2978e-130	negative
LUC7L	DRG2|39548|RI	0.824138	1.7667e-130	postive
LUC7L	XAF1|38812|AA	0.824025	2.0539e-130	postive
LUC7L	PACS2|29631|AP	0.823833	2.6562e-130	postive
LUC7L	NAA40|16552|AA	0.823345	5.0886e-130	postive
U2AF1L4	RNF166|38016|RI	0.823299	5.4065e-130	postive
LUC7L	IDS|90286|AP	0.823275	5.5807e-130	postive
LUC7L	IDS|90287|AP	-0.823275	5.582e-130	negative
RNPC3	HEXA|31540|AT	-0.823054	7.4887e-130	negative
SEC31B	ME3|18199|ES	0.822673	1.2405e-129	postive
U2AF1L4	ARRDC1|88335|RI	0.822604	1.3596e-129	postive
DDX39B	FASTK|82334|RI	0.822571	1.4209e-129	postive
DDX39B	SRSF2|43663|RI	0.822402	1.777e-129	postive
SNRNP70	NRBP2|85507|RI	0.822302	2.0268e-129	postive
CLASRP	ACAA1|64019|RI	0.822243	2.1924e-129	postive
LUC7L	CPSF3L|80|AA	0.822216	2.2706e-129	postive
ARGLU1	SRSF5|28158|AA	0.822174	2.4028e-129	postive
LUC7L	ZFAND2B|57624|RI	0.822162	2.4397e-129	postive
SEC31B	TNFRSF14|289|AA	0.822155	2.4633e-129	postive
DDX39B	C21orf59|60356|RI	0.822008	2.9911e-129	postive
LUC7L	GSS|59053|RI	0.821886	3.5131e-129	postive
ARGLU1	ZFAND2B|57625|RI	0.821744	4.233e-129	postive
SEC31B	NPRL2|65037|RI	0.821614	5.0246e-129	postive
RBM5	FADS3|16305|RI	0.821562	5.3833e-129	postive
CLK2	GSTK1|82082|RI	0.821547	5.4855e-129	postive
LUC7L	CTBP1|68460|AP	0.821475	6.035e-129	postive
SNRNP70	FASTK|82335|RI	0.821468	6.0865e-129	postive
RNPC3	QTRT1|47582|RI	0.821383	6.8041e-129	postive
LUC7L	C16orf58|36278|RI	0.821279	7.8019e-129	postive
LUC7L	CLEC2B|20282|AP	0.820741	1.5808e-128	postive
LUC7L	CLEC2B|20283|AP	-0.820739	1.5852e-128	negative
DDX39B	C21orf59|60361|RI	0.820723	1.6188e-128	postive
DDX39B	WBSCR22|80001|AT	-0.820674	1.7253e-128	negative
CLASRP	ME3|18199|ES	0.8206	1.8995e-128	postive
LUC7L	THOP1|46623|AP	0.820528	2.087e-128	postive
LUC7L3	ULK3|31757|RI	0.820483	2.2132e-128	postive
DDX39B	LENG8|51898|RI	0.820176	3.3048e-128	postive
TCERG1	METTL3|26596|RI	0.820151	3.4137e-128	postive
LUC7L3	OSGEP|26443|RI	0.820142	3.4566e-128	postive
LUC7L	ATAD3A|176|AA	0.820115	3.5819e-128	postive
LUC7L	OSGEP|26440|AP	-0.819964	4.3577e-128	negative
LUC7L	OSGEP|26441|AP	0.819963	4.3641e-128	postive
SEC31B	HAUS5|49218|RI	0.819649	6.5658e-128	postive
DDX39B	TMEM55B|26454|RI	0.819614	6.8704e-128	postive
LUC7L	UBE2G2|60831|ES	0.819462	8.3765e-128	postive
SNRNP70	RHOT2|32938|RI	0.819291	1.0457e-127	postive
LUC7L	CTBP1|68461|AP	-0.818952	1.6214e-127	negative
DDX39B	UQCC1|59085|AT	-0.818903	1.7272e-127	negative
LUC7L3	METTL17|26476|RI	0.818833	1.8922e-127	postive
CLASRP	OSGEP|26443|RI	0.818754	2.0952e-127	postive
U2AF1L4	PLD2|38595|RI	0.818589	2.5921e-127	postive
RNPC3	PABPN1|26731|RI	0.818418	3.2324e-127	postive
DDX39B	NPRL2|65034|RI	0.818377	3.4067e-127	postive
SEC31B	DCAF8|8441|ES	0.818345	3.551e-127	postive
ARGLU1	FASTK|82335|RI	0.818167	4.4676e-127	postive
SEC31B	FASTK|82334|RI	0.818134	4.6643e-127	postive
SEC31B	TOP3B|61266|RI	0.818132	4.6769e-127	postive
U2AF1L4	ABCC3|42463|RI	0.818046	5.2187e-127	postive
DDX39B	NAT9|43298|RI	0.817739	7.7507e-127	postive
CCDC130	WDR6|64794|RI	0.817685	8.3021e-127	postive
LUC7L	DDX39A|47975|AA	0.817618	9.0533e-127	postive
LUC7L	SGSM2|38395|RI	0.817533	1.0093e-126	postive
ARGLU1	GTF3C5|88004|AT	-0.817511	1.039e-126	negative
ARGLU1	GTF3C5|88005|AT	0.817508	1.0427e-126	postive
DDX39B	TOP3B|61266|RI	0.817097	1.7644e-126	postive
ARGLU1	ME3|18199|ES	0.816907	2.2508e-126	postive
LUC7L3	WDR33|55243|AT	0.816889	2.3021e-126	postive
DDX39B	IP6K2|64753|RI	0.816854	2.4069e-126	postive
HNRNPH1	MARS|22600|RI	0.816814	2.5347e-126	postive
CLASRP	GSTK1|82082|RI	0.816722	2.8494e-126	postive
LUC7L	KXD1|48453|AP	-0.816443	4.0702e-126	negative
SEC31B	VAMP2|39105|RI	0.816378	4.4181e-126	postive
RBM5	NARF|44396|AT	0.816365	4.4942e-126	postive
RBM5	NARF|44395|AT	-0.816364	4.4973e-126	negative
SEC31B	TCIRG1|17288|RI	0.816342	4.627e-126	postive
U2AF1L4	VPS28|85604|RI	0.816308	4.8313e-126	postive
LUC7L	TBC1D17|51116|ES	0.8163	4.8798e-126	postive
LUC7L3	OSGEP|26440|AP	-0.816279	5.014e-126	negative
LUC7L3	OSGEP|26441|AP	0.816278	5.0209e-126	postive
ARGLU1	SGSM3|62346|RI	0.816133	6.0361e-126	postive
SEC31B	SIGIRR|13652|RI	0.816097	6.3174e-126	postive
CLK2	SLC39A13|15747|RI	0.816092	6.3583e-126	postive
LUC7L	PSMC5|43009|RI	0.816089	6.3882e-126	postive
CLK1	TRA2A|78977|ES	0.816057	6.6495e-126	postive
CCDC130	RHOT2|32938|RI	0.816018	6.989e-126	postive
SEC31B	IP6K2|64753|RI	0.815934	7.7788e-126	postive
DDX39B	RNF166|38016|RI	0.815736	1.0005e-125	postive
CLASRP	VPS28|85604|RI	0.815706	1.0392e-125	postive
DDX39B	AKAP17A|88391|AT	0.8157	1.0471e-125	postive
DDX39B	AKAP17A|88392|AT	-0.815698	1.0498e-125	negative
LUC7L	ULK1|25223|AP	0.815684	1.0687e-125	postive
LUC7L	ATG4B|58398|AD	0.815675	1.0808e-125	postive
SEC31B	ARFGAP1|60111|ES	0.815442	1.4521e-125	postive
PRPF3	ME3|18199|ES	0.815314	1.7074e-125	postive
LUC7L	ZNF83|51506|ES	0.815259	1.8309e-125	postive
LUC7L	OS9|22702|ES	0.815148	2.1066e-125	postive
RBM39	SRSF5|28158|AA	0.814926	2.789e-125	postive
DDX39B	RANBP1|61138|RI	0.814853	3.0577e-125	postive
SEC31B	ULK3|31757|RI	0.814812	3.2186e-125	postive
CLK2	METTL17|26477|RI	0.814777	3.3641e-125	postive
LUC7L	PARP2|26426|RI	0.814728	3.5814e-125	postive
CCDC130	FADS3|16305|RI	0.814663	3.885e-125	postive
RBM5	SRSF5|28158|AA	0.81465	3.9489e-125	postive
RBM39	METTL3|26596|RI	0.814628	4.0606e-125	postive
SEC31B	ZFAND2B|57625|RI	0.81453	4.5965e-125	postive
LUC7L	CIRBP|46432|RI	0.814507	4.7274e-125	postive
TIA1	LUC7L3|42474|RI	0.814305	6.0988e-125	postive
PRPF3	FADS3|16305|RI	0.814303	6.1177e-125	postive
LUC7L	EPS8L2|13731|RI	0.814055	8.3519e-125	postive
LUC7L	MARS|22600|RI	0.813978	9.1953e-125	postive
SEC31B	NARF|44396|AT	0.813925	9.8351e-125	postive
SEC31B	NARF|44395|AT	-0.813923	9.8611e-125	negative
DDX39B	HEXA|31540|AT	-0.813917	9.9298e-125	negative
U2AF1L4	CPSF3L|80|AA	0.813811	1.135e-124	postive
CLK2	METTL17|26476|RI	0.813675	1.3455e-124	postive
SEC31B	ZFAND2B|57624|RI	0.81367	1.3538e-124	postive
DDX39B	GSTK1|82082|RI	0.813583	1.5105e-124	postive
DDX39B	EXOSC10|644|RI	0.813366	1.9806e-124	postive
SEC31B	STX10|47925|RI	0.813359	1.9977e-124	postive
LUC7L	FLAD1|7867|RI	0.813252	2.2849e-124	postive
LUC7L3	ZNF83|51474|AP	0.813185	2.4825e-124	postive
LUC7L	FASTK|82336|RI	0.813065	2.8869e-124	postive
SEC31B	C20orf96|58437|AT	0.812946	3.3463e-124	postive
SEC31B	C20orf96|58438|AT	-0.812944	3.3546e-124	negative
SEC31B	MARS|22600|RI	0.812903	3.5319e-124	postive
DDX39B	FASTK|82336|RI	0.812792	4.0552e-124	postive
SEC31B	WDR11|13288|RI	0.812722	4.424e-124	postive
ARGLU1	NPDC1|88260|AP	0.812684	4.6423e-124	postive
ARGLU1	NPDC1|88261|AP	-0.812608	5.101e-124	negative
LUC7L	ULK1|25222|AP	-0.812468	6.0747e-124	negative
THOC1	FADS3|16305|RI	0.812377	6.8045e-124	postive
LUC7L	SLC25A14|90098|RI	0.812178	8.7093e-124	postive
SEC31B	SUPT7L|53041|RI	0.81216	8.9054e-124	postive
CLK2	NRBP2|85507|RI	0.812116	9.4074e-124	postive
LUC7L	HARS2|73745|RI	0.812072	9.9362e-124	postive
LUC7L3	SUPT7L|53041|RI	0.812011	1.0712e-123	postive
U2AF1L4	EXOSC10|645|RI	0.811867	1.2811e-123	postive
U2AF1L4	QTRT1|47582|RI	0.811863	1.2879e-123	postive
CLK1	FADS3|16305|RI	0.811781	1.4256e-123	postive
SEC31B	C5orf45|74948|RI	0.811767	1.4501e-123	postive
SEC31B	ZNF511|13542|RI	0.811581	1.8267e-123	postive
SEC31B	NAGK|53917|AA	0.81146	2.1193e-123	postive
CLK2	ATG4B|58398|AD	0.811256	2.7297e-123	postive
U2AF1L4	METTL3|26595|RI	0.81107	3.4307e-123	postive
SEC31B	ORMDL1|56537|RI	0.81101	3.6966e-123	postive
LUC7L	ODF3B|62858|AA	0.810984	3.8163e-123	postive
DDX39B	ORMDL1|56537|RI	0.810941	4.0227e-123	postive
SEC31B	RBM6|64936|RI	0.810916	4.1506e-123	postive
CLASRP	ULK3|31757|RI	0.810702	5.4037e-123	postive
DDX39B	TCIRG1|17288|RI	0.810682	5.5376e-123	postive
CLASRP	METTL3|26596|RI	0.810639	5.8364e-123	postive
RBM5	GTF3C5|88004|AT	-0.810515	6.8027e-123	negative
RBM5	GTF3C5|88005|AT	0.81051	6.8385e-123	postive
DDX39B	ATAD3A|176|AA	0.810444	7.4235e-123	postive
U2AF1L4	DDX39A|47975|AA	0.810399	7.8402e-123	postive
PRPF3	QTRT1|47582|RI	0.810263	9.2681e-123	postive
U2AF1L4	TBC1D17|51116|ES	0.810084	1.1546e-122	postive
SEC31B	DDX39A|47975|AA	0.809963	1.3399e-122	postive
U2AF1L4	CALCOCO1|22108|RI	0.809851	1.536e-122	postive
DDX39B	STX10|47925|RI	0.809845	1.5468e-122	postive
LUC7L3	ARGLU1|26233|ES	0.809837	1.5636e-122	postive
CLASRP	FASTK|82336|RI	0.80982	1.5958e-122	postive
SNRNP70	VPS28|85604|RI	0.809725	1.7929e-122	postive
LUC7L	ZFC3H1|23406|RI	0.809725	1.793e-122	postive
LUC7L3	FASTK|82335|RI	0.809661	1.9376e-122	postive
LUC7L3	GSTK1|82082|RI	0.809633	2.0055e-122	postive
CLASRP	SRSF1|42630|RI	-0.809431	2.5679e-122	negative
HNRNPH1	METTL3|26596|RI	0.809405	2.6499e-122	postive
LUC7L3	WASH4P|32778|RI	0.809257	3.1777e-122	postive
LUC7L	TTC31|54096|RI	0.809235	3.264e-122	postive
LUC7L3	SRSF5|28158|AA	0.809212	3.3554e-122	postive
LUC7L	GGA3|43399|RI	0.809186	3.4633e-122	postive
CLASRP	DDX39A|47975|AA	0.809161	3.5728e-122	postive
SNRNP70	NAT9|43298|RI	0.809042	4.1267e-122	postive
SEC31B	ARGLU1|26233|ES	0.808944	4.652e-122	postive
SNRNP70	CDC37|47514|RI	0.808905	4.8791e-122	postive
TIA1	QTRT1|47582|RI	0.808884	5.003e-122	postive
DDX39B	TMEM138|16188|RI	0.808774	5.7206e-122	postive
U2AF1L4	TNFRSF14|289|AA	0.808739	5.9685e-122	postive
LUC7L3	TMEM55B|26454|RI	0.808685	6.3748e-122	postive
CLK2	NADSYN1|17423|AP	0.80866	6.5719e-122	postive
CLK2	NADSYN1|17422|AP	-0.808659	6.5824e-122	negative
LUC7L	NUP85|43383|AP	0.808477	8.2126e-122	postive
LUC7L	NUP85|43382|AP	-0.808474	8.2399e-122	negative
CLK2	NAT9|43298|RI	0.808433	8.6672e-122	postive
LUC7L	P4HTM|64788|ES	0.80833	9.8165e-122	postive
CLASRP	ABCC3|42463|RI	0.808153	1.2174e-121	postive
CLK2	OSGEP|26443|RI	0.808138	1.2391e-121	postive
SEC31B	PARP2|26426|RI	0.807965	1.5275e-121	postive
CLASRP	RNF166|38016|RI	0.807861	1.7333e-121	postive
LUC7L	EDF1|88229|RI	0.807841	1.7767e-121	postive
DDX39B	C20orf96|58437|AT	0.807783	1.906e-121	postive
DDX39B	C20orf96|58438|AT	-0.807779	1.9152e-121	negative
CLASRP	C16orf58|36278|RI	0.807758	1.9641e-121	postive
CLASRP	METTL3|26595|RI	0.807428	2.9246e-121	postive
CCDC130	NRBP2|85507|RI	0.807377	3.1116e-121	postive
PRPF39	SRSF2|43663|RI	0.807247	3.6419e-121	postive
LUC7L	EFHC1|76472|RI	0.807083	4.4355e-121	postive
U2AF1L4	ARFGAP1|60111|ES	0.807053	4.5981e-121	postive
DDX39B	WDR33|55243|AT	0.806968	5.0971e-121	postive
LUC7L3	TRA2A|78977|ES	0.806899	5.5379e-121	postive
LUC7L3	ZFAND2B|57625|RI	0.806842	5.9312e-121	postive
LUC7L3	SLC39A13|15747|RI	0.806749	6.6301e-121	postive
SEC31B	IRF3|51033|RI	0.806705	6.9952e-121	postive
LUC7L3	TCIRG1|17288|RI	0.806616	7.7824e-121	postive
DDX39B	PTOV1|51096|RI	0.806583	8.0955e-121	postive
LUC7L3	SLC25A14|90098|RI	0.806489	9.0687e-121	postive
LUC7L3	KXD1|48453|AP	-0.806458	9.4053e-121	negative
LUC7L	TOP3B|61266|RI	0.806454	9.4541e-121	postive
LUC7L	WDR33|55243|AT	0.806425	9.7888e-121	postive
CLASRP	FASTK|82335|RI	0.806112	1.4248e-120	postive
LUC7L	NCF4|62065|RI	0.805962	1.7044e-120	postive
LUC7L	NAGK|53917|AA	0.805961	1.7071e-120	postive
SEC31B	GET4|78552|AP	0.805929	1.7734e-120	postive
SEC31B	GET4|78551|AP	-0.805928	1.7759e-120	negative
SNRNP70	GSTK1|82082|RI	0.805803	2.0617e-120	postive
RBM39	MARS|22600|RI	0.805555	2.7736e-120	postive
CLASRP	ATAD3A|176|AA	0.805551	2.7871e-120	postive
CLK1	SRSF5|28158|AA	0.80551	2.9283e-120	postive
LUC7L	ACAA1|64017|AD	0.805496	2.9775e-120	postive
SNRNP70	SLC39A13|15747|RI	0.805491	2.9954e-120	postive
DDX39B	C2orf68|54309|AT	0.805431	3.2153e-120	postive
DDX39B	C2orf68|54308|AT	-0.805429	3.2251e-120	negative
U2AF1L4	ME3|18199|ES	0.805398	3.3457e-120	postive
U2AF1L4	WDR11|13288|RI	0.805389	3.3836e-120	postive
LUC7L	PPM1M|65192|RI	0.805305	3.7399e-120	postive
CLK2	NUP85|43384|RI	0.805289	3.8101e-120	postive
CLK2	CDC37|47514|RI	0.805229	4.0918e-120	postive
DDX39B	C9orf89|86903|RI	0.80511	4.7174e-120	postive
SEC31B	SRSF2|43665|AD	0.805019	5.2551e-120	postive
PRPF39	ZFAND2B|57625|RI	0.804962	5.6238e-120	postive
LUC7L	PDCD5|48879|RI	0.804895	6.0946e-120	postive
PRPF3	FASTK|82335|RI	0.804843	6.4851e-120	postive
SNRNP70	RANBP1|61138|RI	0.804796	6.8517e-120	postive
LUC7L	NPDC1|88261|AP	-0.804683	7.8354e-120	negative
ARGLU1	SRSF2|43663|RI	0.80462	8.4456e-120	postive
LUC7L	MAN2C1|31865|AA	0.804594	8.7128e-120	postive
U2AF1L4	GSS|59053|RI	0.804563	9.0407e-120	postive
LUC7L	POFUT2|60872|AD	0.804554	9.1366e-120	postive
DDX39B	LIN37|49283|RI	0.804553	9.1533e-120	postive
ARGLU1	FASTK|82334|RI	0.80445	1.0343e-119	postive
DDX39B	NAGK|53917|AA	0.804359	1.1521e-119	postive
LUC7L	AKAP8L|48076|ES	0.804311	1.2187e-119	postive
SEC31B	GTF3C5|88005|AT	0.804308	1.2236e-119	postive
SEC31B	GTF3C5|88004|AT	-0.804307	1.2249e-119	negative
LUC7L3	RBM6|64936|RI	0.804302	1.2319e-119	postive
PRPF39	SLC39A13|15747|RI	0.804252	1.3069e-119	postive
DDX39B	CIRBP|46432|RI	0.804232	1.3392e-119	postive
DDX39B	MBD4|66718|AT	0.804191	1.4064e-119	postive
DDX39B	MBD4|66717|AT	-0.804187	1.412e-119	negative
DDX39B	KLC2|16992|RI	0.804187	1.413e-119	postive
LUC7L	OGFR|60085|RI	0.804099	1.5671e-119	postive
CLK2	EXOSC10|645|RI	0.803811	2.2051e-119	postive
LUC7L3	IRF3|51033|RI	0.803768	2.318e-119	postive
CLK3	FADS3|16305|RI	0.803754	2.3585e-119	postive
U2AF1L4	NCF4|62065|RI	0.803708	2.4889e-119	postive
TCERG1	QTRT1|47582|RI	0.803651	2.6634e-119	postive
DDX39B	PDCD5|48879|RI	0.803641	2.6945e-119	postive
LUC7L3	WDR11|13288|RI	0.803466	3.313e-119	postive
RNPC3	METTL3|26596|RI	0.803466	3.3132e-119	postive
TIA1	ZFAND2B|57624|RI	0.803444	3.4006e-119	postive
DDX39B	PRICKLE3|89099|AT	-0.803371	3.707e-119	negative
DDX39B	PRICKLE3|89098|AT	0.803367	3.7235e-119	postive
LUC7L	LUC7L3|42474|RI	0.80335	3.8004e-119	postive
LUC7L3	ZFAND2B|57624|RI	0.803252	4.2648e-119	postive
HNRNPH1	GTF3C5|88004|AT	-0.803196	4.5557e-119	negative
HNRNPH1	GTF3C5|88005|AT	0.803191	4.579e-119	postive
CLK2	TMEM55B|26454|RI	0.803183	4.6271e-119	postive
LUC7L	C21orf59|60356|RI	0.803174	4.673e-119	postive
DDX39B	RANBP1|61140|RI	0.803111	5.0337e-119	postive
LUC7L	EXOC3|71441|RI	0.803059	5.35e-119	postive
DDX39B	ZNF83|51474|AP	0.803005	5.7057e-119	postive
RBM5	NUDT5|10768|AT	-0.802932	6.217e-119	negative
RBM39	FASTK|82336|RI	0.802928	6.2403e-119	postive
LUC7L	LTBP3|16864|AP	0.802799	7.2635e-119	postive
CLK2	RHOT2|32938|RI	0.802744	7.7516e-119	postive
LUC7L	HPS4|61504|RI	0.8027	8.1629e-119	postive
LUC7L3	ABCC3|42463|RI	0.802655	8.6027e-119	postive
U2AF1L4	ULK3|31757|RI	0.802649	8.6649e-119	postive
SEC31B	CCDC74A|55387|RI	0.802514	1.015e-118	postive
SNRNP70	METTL3|26596|RI	0.802484	1.0519e-118	postive
LUC7L	NPDC1|88260|AP	0.802461	1.081e-118	postive
CLK1	ME3|18199|ES	0.802447	1.0992e-118	postive
LUC7L	RBM48|80441|RI	0.802423	1.1297e-118	postive
CLASRP	CPSF3L|80|AA	0.80238	1.1881e-118	postive
TIA1	FADS3|16305|RI	0.802361	1.2156e-118	postive
RBM5	NPDC1|88261|AP	-0.80236	1.2167e-118	negative
DDX39B	ULK3|31757|RI	0.802356	1.2218e-118	postive
SEC31B	SLC25A14|90098|RI	0.802292	1.3173e-118	postive
RBM5	LUC7L3|42474|RI	0.80205	1.7496e-118	postive
LUC7L	TRA2A|78977|ES	0.801852	2.2064e-118	postive
SEC31B	HMGB1|25572|RI	0.80172	2.573e-118	postive
U2AF1L4	SUPT7L|53041|RI	0.80165	2.7929e-118	postive
LUC7L	PI4KA|61187|AP	-0.801546	3.1512e-118	negative
SEC31B	NPDC1|88261|AP	-0.801306	4.1716e-118	negative
RBM39	NPDC1|88260|AP	0.801272	4.3377e-118	postive
PRPF39	FASTK|82336|RI	0.801235	4.5304e-118	postive
RBM39	NPDC1|88261|AP	-0.80122	4.6098e-118	negative
LUC7L	DCAF8|8441|ES	0.801213	4.6463e-118	postive
LUC7L	JTB|7776|RI	0.801043	5.6659e-118	postive
DDX39B	NRBP2|85507|RI	0.800983	6.0726e-118	postive
SEC31B	OGFR|60085|RI	0.800909	6.6227e-118	postive
SEC31B	NCF4|62065|RI	0.800842	7.1596e-118	postive
LUC7L	UAP1L1|88265|RI	0.800842	7.1621e-118	postive
DDX39B	ARGLU1|26233|ES	0.800839	7.186e-118	postive
LUC7L3	DCAF8|8441|ES	0.800825	7.298e-118	postive
RBM39	SRSF2|43663|RI	0.800642	9.032e-118	postive
LUC7L	PI4KA|61188|AP	0.800561	9.9257e-118	postive
RBM5	FASTK|82335|RI	0.800558	9.9511e-118	postive
CLASRP	NCF4|62065|RI	0.800396	1.2009e-117	postive
LUC7L	FASTK|82334|RI	0.80033	1.2964e-117	postive
U2AF1L4	WASH4P|32778|RI	0.800314	1.3211e-117	postive
CDK11A	CDC37|47514|RI	0.800182	1.5398e-117	postive
CLASRP	TBC1D17|51116|ES	0.800156	1.5863e-117	postive
RBM5	NPDC1|88260|AP	0.800155	1.5875e-117	postive
CLK2	RANBP1|61138|RI	0.800128	1.6386e-117	postive
LUC7L3	EXOSC10|645|RI	0.800004	1.8907e-117	postive
CLK2	ARGLU1|26233|ES	0.799905	2.1204e-117	postive
SNRNP70	ME3|18199|ES	0.799792	2.4158e-117	postive
U2AF1L4	KXD1|48456|AP	0.799775	2.4644e-117	postive
SEC31B	EDF1|88229|RI	0.799727	2.6045e-117	postive
CLK2	NPRL2|65037|RI	0.799697	2.6965e-117	postive
CLK2	AKAP8L|48076|ES	0.799656	2.8273e-117	postive
CCDC130	CDC37|47514|RI	0.799553	3.1849e-117	postive
U2AF1L4	OS9|22702|ES	0.799549	3.2014e-117	postive
ARGLU1	RBM19|24645|AT	-0.799471	3.4998e-117	negative
ARGLU1	RBM19|24646|AT	0.79947	3.5042e-117	postive
DDX39B	KXD1|48453|AP	-0.799444	3.6137e-117	negative
PRPF39	ZFAND2B|57624|RI	0.799443	3.6165e-117	postive
ARGLU1	WASH4P|32778|RI	0.799422	3.7044e-117	postive
SEC31B	POLL|12886|RI	0.799351	4.0201e-117	postive
RBM39	ME3|18199|ES	0.799123	5.2256e-117	postive
DDX39B	ZFC3H1|23406|RI	0.799119	5.254e-117	postive
RBM5	SGSM3|62346|RI	0.799069	5.5655e-117	postive
U2AF1L4	EPS8L2|13731|RI	0.79906	5.6194e-117	postive
SEC31B	NPDC1|88260|AP	0.798985	6.1297e-117	postive
RBM5	ATG4B|58398|AD	0.798939	6.4618e-117	postive
DDX39B	RBM19|24645|AT	-0.798921	6.5943e-117	negative
DDX39B	RBM19|24646|AT	0.798918	6.617e-117	postive
PRPF3	METTL3|26596|RI	0.798868	7.0075e-117	postive
DDX17	GTF3C5|88004|AT	-0.798857	7.1023e-117	negative
DDX17	GTF3C5|88005|AT	0.798853	7.129e-117	postive
SNRNP70	OSGEP|26443|RI	0.798802	7.5581e-117	postive
DDX39B	VIM|861830|ES	0.79859	9.6439e-117	postive
RBM39	QTRT1|47582|RI	0.798563	9.9475e-117	postive
SEC31B	CCDC74B|55279|RI	0.798455	1.1256e-116	postive
LUC7L3	STX10|47925|RI	0.798327	1.3046e-116	postive
CLK2	VPS28|85604|RI	0.798097	1.6964e-116	postive
LUC7L3	GET4|78552|AP	0.798065	1.7609e-116	postive
LUC7L3	GET4|78551|AP	-0.798063	1.7638e-116	negative
PRPF39	MARS|22600|RI	0.798027	1.8378e-116	postive
LUC7L3	NUP85|43384|RI	0.797988	1.923e-116	postive
SEC31B	KXD1|48453|AP	-0.797911	2.0985e-116	negative
DDX39B	LUC7L|32847|AD	0.797895	2.1383e-116	postive
CLASRP	WASH4P|32778|RI	0.797891	2.147e-116	postive
SNRNP70	ARRDC1|88335|RI	0.797847	2.2577e-116	postive
LUC7L3	NRBP2|85507|RI	0.797836	2.2867e-116	postive
PRPF39	KXD1|48453|AP	-0.797796	2.3946e-116	negative
DDX39B	PARP2|26426|RI	0.797788	2.4176e-116	postive
SNRNP70	FASTK|82336|RI	0.797716	2.6249e-116	postive
RBM39	SGSM3|62346|RI	0.797712	2.6351e-116	postive
DDX39B	HAUS5|49218|RI	0.797617	2.938e-116	postive
LUC7L3	RHOT2|32938|RI	0.797599	2.9984e-116	postive
SEC31B	C9orf89|86898|RI	0.797552	3.1622e-116	postive
CCDC130	ME3|18199|ES	0.79753	3.2456e-116	postive
LUC7L	KLC2|16990|AP	0.797456	3.5285e-116	postive
PRPF3	METTL3|26595|RI	0.797455	3.5346e-116	postive
DDX39B	OSGEP|26443|RI	0.797376	3.8686e-116	postive
DDX39B	VPS28|85604|RI	0.797245	4.489e-116	postive
CLK2	TCIRG1|17288|RI	0.797223	4.6024e-116	postive
LUC7L	SLC17A3|75562|RI	0.79716	4.9452e-116	postive
PRPF39	NPDC1|88260|AP	0.797144	5.0341e-116	postive
SEC31B	OS9|22702|ES	0.797125	5.1467e-116	postive
SEC31B	RBMX|90222|RI	0.797102	5.2856e-116	postive
SEC31B	C2orf68|54309|AT	0.797097	5.3103e-116	postive
SEC31B	C2orf68|54308|AT	-0.797093	5.3356e-116	negative
CLASRP	SRSF1|42632|RI	0.796993	5.9801e-116	postive
CLK2	ARRDC1|88335|RI	0.796875	6.8396e-116	postive
CLASRP	PLD2|38595|RI	0.796869	6.8856e-116	postive
LUC7L	ZNF606|52381|AT	0.79675	7.8869e-116	postive
CLASRP	CLEC2B|20282|AP	0.79674	7.9731e-116	postive
CLASRP	CLEC2B|20283|AP	-0.796739	7.9772e-116	negative
U2AF1L4	PARP2|26426|RI	0.796731	8.0579e-116	postive
U2AF1L4	TCIRG1|17288|RI	0.796602	9.3238e-116	postive
LUC7L	ABHD3|44778|AD	0.796369	1.2141e-115	postive
CLASRP	NAT9|43298|RI	0.796367	1.2167e-115	postive
LUC7L	APBB3|73673|RI	0.796211	1.4519e-115	postive
CCDC130	AKAP8L|48076|ES	0.796206	1.4616e-115	postive
SNRNP70	PLD2|38595|RI	0.796202	1.4678e-115	postive
U2AF1L4	OGFR|60085|RI	0.79617	1.5207e-115	postive
U2AF1L4	MARS|22600|RI	0.795888	2.0938e-115	postive
LUC7L	WDR55|73717|RI	0.795845	2.1965e-115	postive
U2AF1L4	IDH3G|90494|RI	0.795833	2.2263e-115	postive
RBM5	ZFAND2B|57625|RI	0.79582	2.2615e-115	postive
SEC31B	AKAP17A|88392|AT	-0.795804	2.301e-115	negative
SEC31B	AKAP17A|88391|AT	0.795804	2.3011e-115	postive
CLASRP	ARGLU1|26233|ES	0.795797	2.3212e-115	postive
CLASRP	MAN2C1|31865|AA	0.79579	2.3383e-115	postive
DDX39B	EDF1|88229|RI	0.795756	2.429e-115	postive
LUC7L	HDHD3|87276|AP	0.795706	2.571e-115	postive
LUC7L	HDHD3|87277|AP	-0.795705	2.5748e-115	negative
LUC7L3	ARRDC1|88335|RI	0.795667	2.6876e-115	postive
LUC7L	TTC31|54078|RI	0.795624	2.8194e-115	postive
SEC31B	DDRGK1|58577|AT	0.795609	2.8679e-115	postive
SEC31B	DDRGK1|58576|AT	-0.795608	2.8716e-115	negative
SEC31B	DRG2|39548|RI	0.795602	2.8907e-115	postive
TIA1	SRSF2|43663|RI	0.795523	3.1603e-115	postive
DDX39B	XAF1|38812|AA	0.795485	3.298e-115	postive
ARGLU1	SLC39A13|15747|RI	0.795436	3.4885e-115	postive
ARGLU1	ATG4B|58398|AD	0.795369	3.7607e-115	postive
LUC7L	FAM73B|87818|AD	0.795346	3.86e-115	postive
DDX39B	SRSF2|43661|RI	0.79534	3.8865e-115	postive
CDK11A	GSTK1|82082|RI	0.795297	4.0762e-115	postive
SEC31B	TMEM138|16188|RI	0.795286	4.1301e-115	postive
PRPF39	NPDC1|88261|AP	-0.795143	4.8514e-115	negative
CLASRP	EXOSC10|645|RI	0.795016	5.5976e-115	postive
LUC7L3	NAT9|43298|RI	0.795004	5.6699e-115	postive
LUC7L	IP6K2|64753|RI	0.794987	5.7825e-115	postive
LUC7L	POLL|12886|RI	0.794981	5.8178e-115	postive
CLK2	CIRBP|46432|RI	0.794933	6.1418e-115	postive
RBM39	FASTK|82335|RI	0.794923	6.2131e-115	postive
CLK2	SRSF2|43663|RI	0.794863	6.6459e-115	postive
TIA1	ME3|18199|ES	0.794769	7.382e-115	postive
CLASRP	ARFGAP1|60111|ES	0.794683	8.1366e-115	postive
LUC7L	SON|60438|ES	0.794619	8.7424e-115	postive
SNRNP70	QTRT1|47582|RI	0.794352	1.1794e-114	postive
LUC7L	ZNF511|13542|RI	0.794334	1.2027e-114	postive
RBM5	MARS|22600|RI	0.794202	1.3955e-114	postive
ARGLU1	ORMDL1|56537|RI	0.794079	1.6007e-114	postive
DDX39B	CCDC74B|55279|RI	0.794074	1.6092e-114	postive
HNRNPH1	RAB11B|47226|AT	-0.794062	1.6315e-114	negative
HNRNPH1	RAB11B|47227|AT	0.79406	1.6355e-114	postive
U2AF1L4	ARGLU1|26233|ES	0.793996	1.7575e-114	postive
CLASRP	JTB|7776|RI	0.793964	1.8208e-114	postive
ARGLU1	ARRDC1|88335|RI	0.793952	1.8443e-114	postive
LUC7L	RBM3|88998|RI	0.793843	2.0838e-114	postive
TIA1	ZFAND2B|57625|RI	0.793799	2.1905e-114	postive
U2AF1L4	RANBP1|61140|RI	0.793745	2.3244e-114	postive
SNRNP70	NUP85|43384|RI	0.79372	2.3926e-114	postive
LUC7L	SLCO2B1|17822|RI	0.793683	2.4909e-114	postive
ARGLU1	METTL17|26476|RI	0.793621	2.67e-114	postive
LUC7L3	LUC7L3|42474|RI	0.793599	2.7364e-114	postive
SEC31B	CDK10|38115|RI	0.793577	2.8057e-114	postive
ARGLU1	NPRL2|65034|RI	0.793575	2.8115e-114	postive
DDX39B	IDH3G|90494|RI	0.793478	3.1316e-114	postive
LUC7L	MTERFD3|24188|RI	0.793461	3.194e-114	postive
U2AF1L4	EHBP1L1|16875|AP	-0.793451	3.2274e-114	negative
U2AF1L4	EHBP1L1|16876|AP	0.793451	3.2284e-114	postive
U2AF1L4	PPM1M|65192|RI	0.793432	3.2968e-114	postive
CLASRP	QTRT1|47582|RI	0.793395	3.4369e-114	postive
LUC7L3	LTBP3|16862|AP	-0.793394	3.4419e-114	negative
SEC31B	C21orf59|60356|RI	0.793315	3.7562e-114	postive
LUC7L3	EXOSC10|644|RI	0.793278	3.9132e-114	postive
SNRNP70	ACAA1|64019|RI	0.793276	3.9243e-114	postive
U2AF1L4	CTBP1|68460|AP	0.793175	4.3918e-114	postive
LUC7L	LSM12|41759|ES	0.793159	4.4714e-114	postive
LUC7L	THOP1|46624|AP	-0.79311	4.7187e-114	negative
TCERG1	METTL3|26595|RI	0.793055	5.0191e-114	postive
CLK2	STX10|47925|RI	0.793011	5.268e-114	postive
LUC7L3	RANBP1|61138|RI	0.793001	5.3277e-114	postive
LUC7L	SRSF4|1425|ES	0.793001	5.3291e-114	postive
RBM39	ZFAND2B|57624|RI	0.792882	6.0843e-114	postive
CLK2	ACAA1|64019|RI	0.79282	6.5141e-114	postive
TCERG1	FADS3|16305|RI	0.792817	6.5356e-114	postive
SNRNP70	RNF166|38016|RI	0.792802	6.649e-114	postive
DDX39B	CNOT10|63822|ME	0.792793	6.718e-114	postive
RBM5	METTL3|26596|RI	0.792778	6.8306e-114	postive
CLK2	TBC1D17|51116|ES	0.792767	6.9156e-114	postive
LUC7L	SRSF1|42630|RI	-0.792745	7.0845e-114	negative
SNRNP70	METTL3|26595|RI	0.792706	7.3929e-114	postive
RBM39	ZFAND2B|57625|RI	0.792693	7.5022e-114	postive
CLK2	MARS|22600|RI	0.79263	8.0514e-114	postive
RBM39	LUC7L3|42474|RI	0.792616	8.1739e-114	postive
LUC7L3	CDC37|47514|RI	0.792604	8.2857e-114	postive
TIA1	METTL3|26595|RI	0.7926	8.3179e-114	postive
SEC31B	POFUT2|60872|AD	0.792445	9.8782e-114	postive
CCDC130	SGSM3|62346|RI	0.792426	1.0088e-113	postive
SNRNP70	RANBP1|61140|RI	0.792328	1.1246e-113	postive
LUC7L	CCDC74A|55387|RI	0.792294	1.1683e-113	postive
CLASRP	DRG2|39548|RI	0.792282	1.1837e-113	postive
U2AF1L4	FASTK|82335|RI	0.79221	1.282e-113	postive
U2AF1L4	ATAD3A|176|AA	0.7922	1.2959e-113	postive
LUC7L3	NPDC1|88260|AP	0.792188	1.3142e-113	postive
LUC7L	ATF7|22093|AT	0.792179	1.3267e-113	postive
LUC7L	CDK2|22325|RI	0.792085	1.472e-113	postive
LUC7L	HAUS1|45389|ES	0.792057	1.518e-113	postive
CDK11A	NAT9|43298|RI	0.792048	1.5338e-113	postive
CLASRP	WDR11|13288|RI	0.79193	1.7479e-113	postive
DDX39B	PTOV1|51097|RI	0.791888	1.8307e-113	postive
LUC7L3	NPDC1|88261|AP	-0.791867	1.874e-113	negative
RNPC3	IRF3|50988|AD	0.791617	2.4704e-113	postive
U2AF1L4	SRSF2|43663|RI	0.791611	2.4853e-113	postive
RBM5	ZFAND2B|57624|RI	0.791572	2.5959e-113	postive
DDX39B	PACS2|29630|AP	-0.79156	2.631e-113	negative
CLK2	ZFAND2B|57624|RI	0.791537	2.6992e-113	postive
SEC31B	CTBP1|68460|AP	0.791492	2.8349e-113	postive
U2AF1L4	SRSF1|42632|RI	0.791394	3.1591e-113	postive
DDX39B	CDK5RAP3|42152|RI	0.791383	3.1962e-113	postive
CLK2	RANBP1|61140|RI	0.791367	3.2529e-113	postive
LUC7L	SP140L|57890|RI	0.791273	3.6075e-113	postive
ARGLU1	GSTK1|82082|RI	0.791257	3.6748e-113	postive
CLK2	C21orf59|60356|RI	0.791206	3.8867e-113	postive
U2AF1L4	RANBP1|61138|RI	0.791187	3.9691e-113	postive
CLK2	SRSF5|28158|AA	0.791176	4.0153e-113	postive
DDX39B	ABCC3|42463|RI	0.791048	4.6234e-113	postive
RBM39	METTL3|26595|RI	0.791028	4.728e-113	postive
CLASRP	NPRL2|65037|RI	0.791027	4.7298e-113	postive
LUC7L3	WDR33|55244|AT	-0.791002	4.8642e-113	negative
SEC31B	POM121|79928|AT	0.791	4.872e-113	postive
SEC31B	POM121|79927|AT	-0.791	4.8766e-113	negative
SRSF11	METTL3|26596|RI	0.790984	4.9624e-113	postive
RNPC3	SRSF5|28158|AA	0.790914	5.3576e-113	postive
ARGLU1	ATAD3A|176|AA	0.790874	5.5981e-113	postive
DDX39B	RANBP10|37100|AT	-0.790863	5.6675e-113	negative
DDX39B	RANBP10|37102|AT	0.79086	5.6864e-113	postive
LUC7L	TMEM126B|18114|RI	0.79085	5.7496e-113	postive
U2AF1L4	NPRL2|65037|RI	0.790809	6.0141e-113	postive
TIA1	METTL17|26477|RI	0.790799	6.0787e-113	postive
PRPF39	ARGLU1|26233|ES	0.790784	6.1797e-113	postive
CLASRP	RANBP1|61138|RI	0.790744	6.4564e-113	postive
TIA1	ODF3B|62858|AA	0.790714	6.6764e-113	postive
SEC31B	CDK5RAP3|42152|RI	0.790703	6.7536e-113	postive
SEC31B	ZNF83|51506|ES	0.79068	6.9268e-113	postive
SEC31B	SMARCD3|82363|RI	0.790636	7.27e-113	postive
U2AF1L4	ZNF606|52379|AT	-0.790597	7.5913e-113	negative
RBM39	SLC39A13|15747|RI	0.790559	7.9103e-113	postive
U2AF1L4	HAUS5|49218|RI	0.790539	8.0936e-113	postive
U2AF1L4	RBM6|64936|RI	0.790529	8.1815e-113	postive
RNPC3	LUC7L3|42474|RI	0.790527	8.1975e-113	postive
LUC7L3	MARS|22600|RI	0.790432	9.0974e-113	postive
HNRNPH1	PTOV1|51096|RI	0.790405	9.374e-113	postive
DDX39B	NDUFS2|8597|RI	0.790397	9.453e-113	postive
LUC7L	OSGEP|26442|AD	0.790319	1.0296e-112	postive
SEC31B	KLC2|16990|AP	0.790308	1.0417e-112	postive
CLK2	ULK3|31757|RI	0.790248	1.1134e-112	postive
HNRNPH1	PTOV1|51097|RI	0.790178	1.2013e-112	postive
CLASRP	NADSYN1|17423|AP	0.790139	1.2541e-112	postive
CLASRP	NADSYN1|17422|AP	-0.790137	1.2562e-112	negative
CLK2	ENOSF1|44474|ES	0.790125	1.2741e-112	postive
U2AF1L4	TMEM55B|26454|RI	0.790069	1.3537e-112	postive
ARGLU1	NARF|44396|AT	0.790017	1.4338e-112	postive
ARGLU1	NARF|44395|AT	-0.790015	1.4362e-112	negative
PRPF39	METTL3|26596|RI	0.789916	1.6005e-112	postive
CCDC130	ULK3|31757|RI	0.789886	1.6546e-112	postive
SEC31B	ATAD3A|176|AA	0.789731	1.9591e-112	postive
CLK2	ZFAND2B|57625|RI	0.789671	2.0931e-112	postive
LUC7L	HARS|73719|AP	-0.789636	2.1729e-112	negative
SEC31B	GGA3|43399|RI	0.789635	2.175e-112	postive
LUC7L	HARS|73720|AP	0.789635	2.1767e-112	postive
SEC31B	CLEC2B|20282|AP	0.789538	2.4201e-112	postive
SEC31B	CLEC2B|20283|AP	-0.789537	2.4205e-112	negative
U2AF1L4	FASTK|82334|RI	0.789528	2.4452e-112	postive
U2AF1L4	ZFAND2B|57625|RI	0.789525	2.4538e-112	postive
CLK2	CPSF3L|80|AA	0.789472	2.6003e-112	postive
LUC7L	METTL17|26475|RI	0.789449	2.6654e-112	postive
U2AF1L4	SGSM2|38395|RI	0.789446	2.6751e-112	postive
DDX39B	ZNF83|51506|ES	0.789376	2.8873e-112	postive
DDX39B	VAMP2|39105|RI	0.789336	3.0151e-112	postive
DDX39B	C9orf89|86898|RI	0.789237	3.3607e-112	postive
CDK11A	SLC39A13|15747|RI	0.789148	3.6994e-112	postive
PRPF3	ATG4B|58398|AD	0.789127	3.7879e-112	postive
PRPF3	SGSM3|62346|RI	0.789124	3.7991e-112	postive
LUC7L3	RNF166|38016|RI	0.789119	3.8198e-112	postive
RNPC3	NARF|44396|AT	0.789091	3.9399e-112	postive
RNPC3	NARF|44395|AT	-0.789089	3.9484e-112	negative
CLK2	PARP2|26426|RI	0.789045	4.1411e-112	postive
ARGLU1	WDR6|64794|RI	0.788993	4.3803e-112	postive
U2AF1L4	AKAP8L|48076|ES	0.788982	4.4336e-112	postive
LUC7L	SPATA20|42424|RI	0.788961	4.5341e-112	postive
TIA1	SGSM3|62346|RI	0.788961	4.5386e-112	postive
PRPF39	HMGN1|60609|AP	0.788908	4.8031e-112	postive
SEC31B	CTBP1|68461|AP	-0.788885	4.9291e-112	negative
SEC31B	TTC31|54096|RI	0.788862	5.0505e-112	postive
LUC7L3	ZNF83|51506|ES	0.788828	5.2405e-112	postive
SEC31B	IDH3G|90494|RI	0.78881	5.3486e-112	postive
THOC1	SRSF2|43663|RI	0.788807	5.3658e-112	postive
U2AF1L4	CTBP1|68461|AP	-0.788676	6.1866e-112	negative
RNPC3	SUGP2|48550|RI	0.788655	6.329e-112	postive
SEC31B	ZNF76|75899|RI	0.788613	6.6253e-112	postive
LUC7L	ABCD4|28379|AA	0.788596	6.7475e-112	postive
SEC31B	EHBP1L1|16876|AP	0.788535	7.2039e-112	postive
SEC31B	EHBP1L1|16875|AP	-0.788535	7.2049e-112	negative
LUC7L	WDR33|55244|AT	-0.788444	7.9506e-112	negative
CLASRP	DCUN1D4|69271|AD	0.78839	8.4346e-112	postive
HNRNPH1	WBSCR22|80001|AT	-0.788366	8.6591e-112	negative
LUC7L	IST1|37517|ES	0.78831	9.2021e-112	postive
TCERG1	SGSM3|62346|RI	0.788255	9.7665e-112	postive
LUC7L	NDUFS2|8597|RI	0.788247	9.8505e-112	postive
SNRNP70	C21orf59|60356|RI	0.788243	9.8917e-112	postive
SEC31B	ARHGEF1|50101|ES	0.788226	1.0072e-111	postive
RNPC3	FASTK|82335|RI	0.788175	1.0645e-111	postive
ARGLU1	METTL17|26477|RI	0.788135	1.1119e-111	postive
LUC7L	SUGP1|48622|AA	0.787963	1.3391e-111	postive
TCERG1	GSTK1|82082|RI	0.787959	1.3451e-111	postive
LUC7L	C5orf45|74948|RI	0.787941	1.3715e-111	postive
SNRNP70	ABCC3|42463|RI	0.787888	1.4521e-111	postive
SEC31B	METTL17|26475|RI	0.787749	1.6877e-111	postive
SEC31B	LEPRE1|2107|RI	0.787703	1.775e-111	postive
CLASRP	AKAP8L|48076|ES	0.787615	1.9517e-111	postive
SNRNP70	PACS2|29630|AP	-0.787556	2.0804e-111	negative
LUC7L	DCUN1D4|69271|AD	0.787542	2.1123e-111	postive
SEC31B	KXD1|48456|AP	0.78752	2.1614e-111	postive
PRPF39	HMGN1|60607|AP	-0.787451	2.3304e-111	negative
ARGLU1	PDCD5|48879|RI	0.787421	2.4055e-111	postive
DDX39B	TRA2A|78977|ES	0.787345	2.6113e-111	postive
U2AF1L4	ULK1|25223|AP	0.787327	2.6625e-111	postive
CLK2	ABCC3|42463|RI	0.78732	2.6828e-111	postive
ARGLU1	RANBP1|61138|RI	0.787209	3.024e-111	postive
SEC31B	SUGP2|48551|RI	0.787185	3.1017e-111	postive
CLASRP	OSGEP|26442|AD	0.78716	3.1883e-111	postive
ARGLU1	WDR33|55243|AT	0.78714	3.2579e-111	postive
PRPF39	METTL3|26595|RI	0.787109	3.3692e-111	postive
ARGLU1	STX10|47925|RI	0.787056	3.5656e-111	postive
U2AF1L4	METTL17|26477|RI	0.787052	3.5803e-111	postive
SEC31B	AKAP8L|48076|ES	0.787045	3.6085e-111	postive
LUC7L	SRSF7|53281|AA	0.786926	4.1008e-111	postive
LUC7L	WDR41|72586|ES	0.78691	4.1724e-111	postive
LUC7L3	NAGK|53917|AA	0.786898	4.2278e-111	postive
SEC31B	D2HGDH|58414|ES	0.786896	4.2339e-111	postive
TIA1	DCAF8|8441|ES	0.786864	4.3836e-111	postive
LUC7L	NPRL2|65034|RI	0.786864	4.3843e-111	postive
CCDC130	ACAA1|64019|RI	0.786854	4.432e-111	postive
U2AF1L4	C16orf58|36278|RI	0.786814	4.6263e-111	postive
U2AF1L4	CDK10|38115|RI	0.786814	4.6287e-111	postive
PRPF3	MARS|22600|RI	0.786812	4.6351e-111	postive
SNRNP70	MARS|22600|RI	0.786809	4.649e-111	postive
LUC7L3	OSGEP|26442|AD	0.786801	4.6893e-111	postive
LUC7L3	MTERFD3|24188|RI	0.786762	4.8915e-111	postive
CLK2	RNF166|38016|RI	0.78674	5.0097e-111	postive
THOC1	ME3|18199|ES	0.786692	5.2769e-111	postive
LUC7L	KLHDC2|27443|RI	0.786671	5.3931e-111	postive
DDX39B	SUGP2|48550|RI	0.786666	5.4219e-111	postive
LUC7L	LTBP3|16861|AP	0.78665	5.5184e-111	postive
CLK2	ZNF83|51506|ES	0.786611	5.7566e-111	postive
DDX39B	ENSA|7495|AT	0.786577	5.9711e-111	postive
LUC7L	SLC39A13|15741|RI	0.786464	6.7356e-111	postive
CLK1	QTRT1|47582|RI	0.786445	6.8796e-111	postive
LUC7L3	SRSF1|42632|RI	0.786443	6.8913e-111	postive
PRPF39	SGSM3|62346|RI	0.786405	7.1764e-111	postive
LUC7L3	KXD1|48456|AP	0.786353	7.5868e-111	postive
DDX39B	WDR33|55244|AT	-0.786326	7.8159e-111	negative
CDK11A	RNF166|38016|RI	0.786264	8.351e-111	postive
CCDC130	ABCC3|42463|RI	0.786182	9.1218e-111	postive
U2AF1L4	C21orf59|60356|RI	0.786133	9.6105e-111	postive
SEC31B	UAP1L1|88265|RI	0.786084	1.0123e-110	postive
U2AF1L4	DRG2|39548|RI	0.786079	1.0182e-110	postive
CLK2	LUC7L3|42474|RI	0.786018	1.0863e-110	postive
CLK1	LUC7L3|42474|RI	0.786002	1.106e-110	postive
LUC7L	SRSF2|43665|AD	0.785994	1.115e-110	postive
SEC31B	LTBP3|16862|AP	-0.785985	1.1262e-110	negative
LUC7L3	SRSF2|43665|AD	0.785956	1.1612e-110	postive
U2AF1L4	THOP1|46623|AP	0.785924	1.202e-110	postive
DDX39B	LEPRE1|2107|RI	0.785915	1.2136e-110	postive
LUC7L	SMARCD3|82363|RI	0.785851	1.2991e-110	postive
CLK2	OSGEP|26442|AD	0.78585	1.3011e-110	postive
DDX39B	CPSF3L|80|AA	0.785772	1.4139e-110	postive
LUC7L	SLC6A8|90463|AP	0.785756	1.4379e-110	postive
U2AF1L4	MAN2C1|31865|AA	0.785665	1.5856e-110	postive
SEC31B	C16orf58|36278|RI	0.785633	1.6408e-110	postive
LUC7L	ADCY4|26976|AA	0.785631	1.6442e-110	postive
LUC7L	ARRB2|38558|AP	0.785617	1.6683e-110	postive
LUC7L	ARRB2|38557|AP	-0.785617	1.6689e-110	negative
DDX39B	PPP4C|94130|ES	0.78557	1.7551e-110	postive
U2AF1L4	SRSF1|42630|RI	-0.785541	1.8107e-110	negative
SEC31B	ATF7|22093|AT	0.785515	1.8605e-110	postive
SEC31B	RBM48|80441|RI	0.785363	2.19e-110	postive
DDX39B	NPRL2|65037|RI	0.785354	2.2098e-110	postive
DDX39B	SRI|80356|AT	0.785322	2.2859e-110	postive
DDX39B	SRI|80357|AT	-0.785321	2.2892e-110	negative
SEC31B	TTC31|54078|RI	0.785261	2.4409e-110	postive
DDX39B	B9D1|39715|RI	0.785219	2.5529e-110	postive
U2AF1L4	IDS|90286|AP	0.785152	2.7399e-110	postive
U2AF1L4	IDS|90287|AP	-0.785152	2.7407e-110	negative
U2AF1L4	TTC31|54096|RI	0.785122	2.831e-110	postive
LUC7L	SLC6A8|90462|AP	-0.785061	3.0198e-110	negative
DDX39B	SLC25A14|90098|RI	0.785	3.2216e-110	postive
SEC31B	SRSF1|42632|RI	0.784998	3.2316e-110	postive
SNRNP70	ZNF83|51506|ES	0.784926	3.4855e-110	postive
SNRNP70	ATG4B|58398|AD	0.784885	3.644e-110	postive
SEC31B	UBE2G2|60831|ES	0.784879	3.6674e-110	postive
TCERG1	SLC39A13|15747|RI	0.784841	3.8188e-110	postive
RBM39	FASTK|82334|RI	0.784801	3.983e-110	postive
LUC7L	PXN|24743|AP	0.784772	4.1082e-110	postive
TCERG1	ODF3B|62858|AA	0.784662	4.6196e-110	postive
U2AF1L4	STX10|47925|RI	0.784659	4.6315e-110	postive
DDX39B	NXF1|16435|RI	0.784633	4.7648e-110	postive
CLASRP	GSS|59053|RI	0.784617	4.8462e-110	postive
SEC31B	UQCC1|59085|AT	-0.784585	5.0118e-110	negative
LUC7L	TTC9C|16414|AT	0.784584	5.0196e-110	postive
LUC7L	TTC9C|16415|AT	-0.784582	5.0297e-110	negative
SNRNP70	RBM6|64936|RI	0.784534	5.2883e-110	postive
RBM39	ODF3B|62858|AA	0.784509	5.4329e-110	postive
ARGLU1	NADSYN1|17423|AP	0.7845	5.4844e-110	postive
ARGLU1	NADSYN1|17422|AP	-0.784499	5.4937e-110	negative
PRPF39	ATAD3A|176|AA	0.78449	5.5424e-110	postive
CLK2	FASTK|82336|RI	0.784453	5.7688e-110	postive
LUC7L	CYB561A3|16166|RI	0.784409	6.0401e-110	postive
CLK2	EXOSC10|644|RI	0.784355	6.3995e-110	postive
U2AF1L4	P4HTM|64788|ES	0.78428	6.9252e-110	postive
LUC7L	C9orf89|86898|RI	0.784124	8.1714e-110	postive
SEC31B	HNRNPD|69698|AT	0.784112	8.2815e-110	postive
SEC31B	HNRNPD|69699|AT	-0.78411	8.2956e-110	negative
SNRNP70	FASTK|82334|RI	0.784103	8.3583e-110	postive
U2AF1L4	FASTK|82336|RI	0.784014	9.1899e-110	postive
LUC7L3	CLEC2B|20282|AP	0.783918	1.0164e-109	postive
LUC7L3	CLEC2B|20283|AP	-0.783917	1.018e-109	negative
ARGLU1	D2HGDH|58414|ES	0.783888	1.05e-109	postive
CLK1	METTL3|26596|RI	0.783842	1.1015e-109	postive
CLASRP	ARRDC1|88335|RI	0.783791	1.163e-109	postive
U2AF1L4	ZNF816|51643|AT	-0.783728	1.2429e-109	negative
TTC14	QTRT1|47582|RI	0.783689	1.2953e-109	postive
U2AF1L4	ATF7|22093|AT	0.783679	1.3091e-109	postive
ARGLU1	NAT9|43298|RI	0.783666	1.3278e-109	postive
CLK2	DCAF8|8441|ES	0.783651	1.3493e-109	postive
SEC31B	THOP1|46623|AP	0.783648	1.3528e-109	postive
ARGLU1	TMEM55B|26454|RI	0.783645	1.3578e-109	postive
TCERG1	UQCC1|59085|AT	-0.783639	1.3662e-109	negative
LUC7L3	CTTN|17403|ES	0.783577	1.4587e-109	postive
TCERG1	METTL17|26476|RI	0.783543	1.5116e-109	postive
ARGLU1	ARGLU1|26233|ES	0.783516	1.5549e-109	postive
SNRNP70	WDR11|13288|RI	0.783516	1.5559e-109	postive
CDK11A	CPSF3L|80|AA	0.783486	1.605e-109	postive
CLK2	WDR11|13288|RI	0.783483	1.6102e-109	postive
LUC7L	C14orf79|29585|AP	0.783481	1.6142e-109	postive
LUC7L	C14orf79|29587|AP	-0.78348	1.6151e-109	negative
CLASRP	TMEM33|69133|RI	-0.783459	1.6524e-109	negative
LUC7L3	ENO2|20011|AP	0.783455	1.6598e-109	postive
SEC31B	SP140L|57889|RI	0.783391	1.7752e-109	postive
SNRNP70	SRSF5|28158|AA	0.783388	1.7809e-109	postive
HNRNPH1	LUC7L3|42474|RI	0.78333	1.8936e-109	postive
LUC7L3	HMGN1|60609|AP	0.783301	1.9525e-109	postive
U2AF1L4	ENO2|20012|AP	-0.783299	1.9565e-109	negative
SEC31B	LUC7L|32847|AD	0.783284	1.9883e-109	postive
TTC14	METTL3|26596|RI	0.783255	2.0485e-109	postive
CLK1	SRSF2|43663|RI	0.783199	2.1749e-109	postive
U2AF1L4	ENO2|20011|AP	0.783171	2.2399e-109	postive
SEC31B	OSGEP|26441|AP	0.783143	2.3067e-109	postive
SEC31B	OSGEP|26440|AP	-0.783142	2.3084e-109	negative
DDX39B	GET4|78552|AP	0.783128	2.3424e-109	postive
DDX39B	GET4|78551|AP	-0.783127	2.3448e-109	negative
LUC7L	ARIH2|64785|AP	0.78311	2.3869e-109	postive
LUC7L	ARIH2|64784|AP	-0.78311	2.3873e-109	negative
SRSF11	QTRT1|47582|RI	0.783105	2.4002e-109	postive
DDX39B	NISCH|65222|RI	0.783059	2.5207e-109	postive
CLASRP	TCIRG1|17288|RI	0.783014	2.6424e-109	postive
SEC31B	ENO2|20012|AP	-0.782895	2.996e-109	negative
DDX39B	DIS3L2|57985|RI	0.78286	3.1086e-109	postive
LUC7L3	ENO2|20012|AP	-0.782855	3.1224e-109	negative
DDX39B	CLEC2B|20282|AP	0.782845	3.1575e-109	postive
DDX39B	CLEC2B|20283|AP	-0.782843	3.1619e-109	negative
LUC7L	CDK5RAP3|42152|RI	0.782812	3.2674e-109	postive
CLASRP	EXOSC10|644|RI	0.782799	3.3146e-109	postive
SNRNP70	ARFGAP1|60111|ES	0.782786	3.3576e-109	postive
U2AF1L4	ULK1|25222|AP	-0.782688	3.7228e-109	negative
U2AF1L4	CIRBP|46432|RI	0.782649	3.8795e-109	postive
LUC7L3	NPRL2|65037|RI	0.782647	3.8874e-109	postive
PRPF39	LUC7L3|42474|RI	0.782629	3.9609e-109	postive
DDX39B	P4HTM|64788|ES	0.782611	4.0361e-109	postive
DDX39B	DDX39A|47975|AA	0.782575	4.1922e-109	postive
DDX39B	POLR2F|62180|AT	-0.782571	4.2115e-109	negative
LUC7L3	ENOSF1|44474|ES	0.782558	4.27e-109	postive
SEC31B	ENO2|20011|AP	0.782497	4.5496e-109	postive
CDK11A	VPS28|85604|RI	0.782481	4.6284e-109	postive
DDX39B	ACAA1|64019|RI	0.782444	4.8118e-109	postive
SNRNP70	EXOSC10|645|RI	0.782419	4.9403e-109	postive
TCERG1	ZFAND2B|57625|RI	0.78237	5.2005e-109	postive
RBM39	TRA2A|78977|ES	0.782331	5.4181e-109	postive
CLASRP	NUP85|43384|RI	0.782288	5.6678e-109	postive
SEC31B	NSUN5|79935|RI	0.782256	5.8608e-109	postive
U2AF1L4	ODF3B|62858|AA	0.782236	5.9852e-109	postive
LUC7L	PELP1|38555|ES	0.782217	6.1057e-109	postive
DDX39B	DIDO1|60093|AT	0.782199	6.2226e-109	postive
THOC1	SLC39A13|15747|RI	0.782104	6.8773e-109	postive
U2AF1L4	SUGP1|48622|AA	0.782081	7.043e-109	postive
CDK11A	WASH4P|32778|RI	0.782055	7.2363e-109	postive
SEC31B	NDUFS2|8597|RI	0.781826	9.2017e-109	postive
PRPF3	WASH4P|32778|RI	0.781809	9.3654e-109	postive
U2AF1L4	METTL3|26596|RI	0.781787	9.5884e-109	postive
LUC7L	TRADD|36927|AP	0.781719	1.0287e-108	postive
LUC7L	TRADD|36928|AP	-0.781719	1.0289e-108	negative
LUC7L3	SRSF7|53281|AA	0.781684	1.0674e-108	postive
LUC7L	ENOSF1|44474|ES	0.781663	1.0911e-108	postive
ARGLU1	UQCC1|59085|AT	-0.781658	1.0964e-108	negative
CLK2	NAGK|53917|AA	0.781613	1.1504e-108	postive
LUC7L3	VPS28|85604|RI	0.781591	1.177e-108	postive
CLK1	METTL3|26595|RI	0.781581	1.1885e-108	postive
CLASRP	SGSM2|38395|RI	0.781553	1.2238e-108	postive
DDX17	WBSCR22|80001|AT	-0.781553	1.224e-108	negative
SEC31B	PABPN1|26731|RI	0.781467	1.3392e-108	postive
CLK2	ATAD3A|176|AA	0.781393	1.4474e-108	postive
LUC7L3	EHBP1L1|16875|AP	-0.781339	1.5307e-108	negative
LUC7L3	EHBP1L1|16876|AP	0.781339	1.5308e-108	postive
CLK1	DDX39A|47975|AA	0.78128	1.6281e-108	postive
SEC31B	CAPN10|58280|ES	0.781276	1.6354e-108	postive
CLK2	RBM6|64936|RI	0.781263	1.657e-108	postive
SNRNP70	PARP2|26426|RI	0.781255	1.672e-108	postive
ARGLU1	NUP85|43384|RI	0.781247	1.6849e-108	postive
THOC1	METTL3|26595|RI	0.781225	1.7239e-108	postive
DDX39B	PLD2|38595|RI	0.78122	1.7343e-108	postive
DDX39B	RHOT2|32938|RI	0.781192	1.7856e-108	postive
SEC31B	HDAC10|62795|RI	0.781144	1.876e-108	postive
SEC31B	GMPPA|57711|RI	0.781118	1.9281e-108	postive
CLASRP	CALCOCO1|22108|RI	0.781035	2.1025e-108	postive
LUC7L	HERC2|29747|ES	-0.780999	2.183e-108	negative
LUC7L3	ATG4B|58398|AD	0.780979	2.2299e-108	postive
HNRNPH1	HEXA|31540|AT	-0.780964	2.2644e-108	negative
LUC7L3	TMEM205|47664|RI	0.780918	2.3752e-108	postive
SNRNP70	CLEC2B|20282|AP	0.780915	2.3825e-108	postive
SNRNP70	CLEC2B|20283|AP	-0.780913	2.3881e-108	negative
SNRNP70	ORMDL1|56537|RI	0.780897	2.4273e-108	postive
LUC7L3	SRSF7|53283|AD	0.780892	2.4401e-108	postive
SNRNP70	NPRL2|65034|RI	0.780863	2.5155e-108	postive
CCDC130	RIMKLB|20202|AT	-0.780856	2.5346e-108	negative
CCDC130	RIMKLB|20203|AT	0.780855	2.5379e-108	postive
SNRNP70	CPSF3L|80|AA	0.780853	2.5419e-108	postive
LUC7L3	D2HGDH|58414|ES	0.78084	2.5761e-108	postive
ARGLU1	PIGL|39425|AT	0.780837	2.5857e-108	postive
THOC1	KXD1|48453|AP	-0.780783	2.7338e-108	negative
ARGLU1	SUGP2|48551|RI	0.780707	2.9583e-108	postive
DDX39B	DDRGK1|58576|AT	-0.780678	3.0505e-108	negative
HNRNPH1	MBD4|66717|AT	-0.780677	3.0535e-108	negative
DDX39B	DDRGK1|58577|AT	0.780677	3.0547e-108	postive
HNRNPH1	MBD4|66718|AT	0.780674	3.0627e-108	postive
RBM5	SLC39A13|15747|RI	0.780572	3.4048e-108	postive
LUC7L3	RANBP1|61140|RI	0.78057	3.4124e-108	postive
RNPC3	DIDO1|60093|AT	0.780553	3.4741e-108	postive
SEC31B	HEXA|31540|AT	-0.780422	3.9815e-108	negative
SNRNP70	C16orf58|36278|RI	0.780419	3.9945e-108	postive
SNRNP70	NADSYN1|17423|AP	0.780412	4.0218e-108	postive
SNRNP70	NADSYN1|17422|AP	-0.78041	4.0316e-108	negative
LUC7L	POM121|79928|AT	0.780402	4.0629e-108	postive
LUC7L	POM121|79927|AT	-0.780402	4.0656e-108	negative
CLK2	PLD2|38595|RI	0.78039	4.1169e-108	postive
PRPF3	METTL17|26476|RI	0.780379	4.1633e-108	postive
CLK2	TRA2A|78977|ES	0.780378	4.1681e-108	postive
CCDC130	DDX39A|47975|AA	0.78037	4.2022e-108	postive
SEC31B	LCLAT1|53116|AT	-0.780318	4.4368e-108	negative
SEC31B	LCLAT1|53115|AT	0.780317	4.438e-108	postive
LUC7L3	HMGN1|60607|AP	-0.780295	4.5407e-108	negative
SNRNP70	TMEM55B|26454|RI	0.780294	4.5488e-108	postive
LUC7L	TMEM33|69133|RI	-0.780292	4.5543e-108	negative
SNRNP70	TNFRSF14|289|AA	0.780241	4.8044e-108	postive
CLASRP	PARP2|26426|RI	0.780235	4.8355e-108	postive
CLK2	NPDC1|88261|AP	-0.780115	5.4772e-108	negative
HNRNPH1	ZFAND2B|57624|RI	0.780108	5.5155e-108	postive
CLK2	WDR33|55243|AT	0.780045	5.8897e-108	postive
LUC7L3	IDS|90286|AP	0.779997	6.1868e-108	postive
LUC7L3	IDS|90287|AP	-0.779997	6.1896e-108	negative
CLASRP	SUPT7L|53041|RI	0.77994	6.5623e-108	postive
SEC31B	WDR33|55243|AT	0.77991	6.7739e-108	postive
LUC7L	CARD8|50716|AA	0.779908	6.7886e-108	postive
U2AF1L4	NECAB3|59006|RI	0.779838	7.2951e-108	postive
SNRNP70	IRF3|51033|RI	0.779836	7.3156e-108	postive
DDX39B	FLAD1|7867|RI	0.779782	7.7329e-108	postive
TCERG1	DCAF8|8441|ES	0.779767	7.8516e-108	postive
LUC7L	NFATC2IP|35902|AP	0.779755	7.9533e-108	postive
RBM5	PIGL|39425|AT	0.779656	8.8057e-108	postive
ARGLU1	IRF3|51033|RI	0.779616	9.1792e-108	postive
LUC7L3	TRADD|36927|AP	0.779613	9.2081e-108	postive
LUC7L3	TRADD|36928|AP	-0.779613	9.2108e-108	negative
U2AF1L4	PACS2|29631|AP	0.779481	1.056e-107	postive
CLASRP	FASTK|82334|RI	0.779399	1.1488e-107	postive
LUC7L3	ACAA1|64019|RI	0.779386	1.1651e-107	postive
U2AF1L4	PACS2|29630|AP	-0.779353	1.2048e-107	negative
CLASRP	CDK10|38115|RI	0.779332	1.232e-107	postive
DDX39B	ZNF606|52381|AT	0.7793	1.2734e-107	postive
THOC1	HMGN1|60607|AP	-0.779279	1.3009e-107	negative
RBM5	PABPN1|26731|RI	0.779227	1.3729e-107	postive
CCDC130	ARFGAP1|60111|ES	0.779219	1.3841e-107	postive
CDK11A	NPRL2|65037|RI	0.779219	1.3849e-107	postive
SEC31B	ZNF83|51474|AP	0.779217	1.3868e-107	postive
PRPF39	NADSYN1|17423|AP	0.779214	1.3915e-107	postive
PRPF39	NADSYN1|17422|AP	-0.779214	1.3921e-107	negative
ARGLU1	PARP2|26426|RI	0.779202	1.4087e-107	postive
CLK2	SRSF2|43665|AD	0.779194	1.4205e-107	postive
CLK2	ENO2|20011|AP	0.77911	1.5492e-107	postive
SRSF11	METTL3|26595|RI	0.779067	1.6196e-107	postive
LUC7L	ZBTB17|779|RI	0.779024	1.6922e-107	postive
LUC7L	ANKRD10|26273|ES	0.77901	1.7176e-107	postive
RBM5	C21orf59|60356|RI	0.778981	1.7697e-107	postive
HNRNPH1	FASTK|82335|RI	0.778932	1.861e-107	postive
CLASRP	UEVLD|14666|AT	0.778929	1.8664e-107	postive
CLASRP	UEVLD|14667|AT	-0.778924	1.8771e-107	negative
LUC7L	TUBGCP6|62794|AD	0.77892	1.8841e-107	postive
LUC7L	NXF1|16435|RI	0.77891	1.9041e-107	postive
LUC7L	HP1BP3|937|AP	0.778906	1.9128e-107	postive
THOC1	HMGN1|60609|AP	0.778887	1.9503e-107	postive
CLK2	P4HTM|64788|ES	0.778877	1.9696e-107	postive
PRPF39	FASTK|82335|RI	0.778815	2.1001e-107	postive
SEC31B	ENOSF1|44474|ES	0.778783	2.1715e-107	postive
CLK2	D2HGDH|58414|ES	0.778735	2.2803e-107	postive
PRPF3	D2HGDH|58414|ES	0.778684	2.4025e-107	postive
CLASRP	NECAB3|59006|RI	0.778653	2.4821e-107	postive
SEC31B	LENG8|51898|RI	0.778634	2.53e-107	postive
SRSF6	MARS|22600|RI	0.778596	2.6325e-107	postive
SNRNP70	NARF|44396|AT	0.778564	2.7188e-107	postive
SNRNP70	NARF|44395|AT	-0.778563	2.7225e-107	negative
U2AF1L4	WDR55|73717|RI	0.778551	2.7555e-107	postive
SNRNP70	NPRL2|65037|RI	0.778534	2.8042e-107	postive
SNRNP70	ARGLU1|26233|ES	0.778481	2.9623e-107	postive
RNPC3	FADS3|16305|RI	0.77843	3.1206e-107	postive
SNRNP70	SRSF2|43663|RI	0.778423	3.1444e-107	postive
SEC31B	NUP85|43383|AP	0.778369	3.3234e-107	postive
SEC31B	NUP85|43382|AP	-0.778367	3.331e-107	negative
U2AF1L4	HMGB1|25572|RI	0.778317	3.5064e-107	postive
CLK2	ENO2|20012|AP	-0.778265	3.6995e-107	negative
RNPC3	PTOV1|51097|RI	0.778258	3.7264e-107	postive
SNRNP70	DRG2|39548|RI	0.778192	3.9848e-107	postive
SRSF11	ZFAND2B|57625|RI	0.778187	4.0078e-107	postive
RNPC3	TMEM138|16188|RI	0.778121	4.2871e-107	postive
SEC31B	SLCO2B1|17822|RI	0.778076	4.4934e-107	postive
SEC31B	LAS1L|89320|AD	0.777982	4.9449e-107	postive
SNRNP70	METTL17|26477|RI	0.777969	5.0126e-107	postive
CLK2	ARFGAP1|60111|ES	0.77796	5.059e-107	postive
PRPF39	ME3|18199|ES	0.777945	5.1369e-107	postive
LUC7L	PLAGL1|78001|RI	0.777938	5.1757e-107	postive
CDK11A	DRG2|39548|RI	0.777914	5.3042e-107	postive
RBM39	GTF3C5|88004|AT	-0.777883	5.4726e-107	negative
CDK11A	SGSM3|62346|RI	0.777881	5.4851e-107	postive
RBM39	GTF3C5|88005|AT	0.777881	5.4855e-107	postive
SRSF11	ZFAND2B|57624|RI	0.777873	5.5295e-107	postive
CLASRP	PPM1M|65192|RI	0.777851	5.6553e-107	postive
THOC1	ARGLU1|26233|ES	0.77785	5.661e-107	postive
TIA1	ULK3|31757|RI	0.777842	5.7116e-107	postive
LUC7L	D2HGDH|58414|ES	0.777765	6.176e-107	postive
CLK2	FASTK|82334|RI	0.777717	6.4874e-107	postive
LUC7L	NFATC2IP|35900|AP	-0.777717	6.4882e-107	negative
CLASRP	P4HTM|64788|ES	0.777708	6.5516e-107	postive
LUC7L	TAF1D|18313|RI	0.777599	7.3221e-107	postive
LUC7L	METTL17|26478|RI	0.777561	7.6181e-107	postive
LUC7L	DIDO1|60093|AT	0.77754	7.7782e-107	postive
DDX39B	ADAM15|7894|AD	0.777442	8.6029e-107	postive
SNRNP70	LUC7L3|42474|RI	0.777326	9.6861e-107	postive
LUC7L3	CIRBP|46432|RI	0.777302	9.929e-107	postive
SEC31B	BTNL9|75040|RI	0.777268	1.0279e-106	postive
DDX39B	INTS3|7758|RI	0.77721	1.0901e-106	postive
RNPC3	METTL3|26595|RI	0.777173	1.1326e-106	postive
SEC31B	TUBGCP6|62794|AD	0.777147	1.1624e-106	postive
SNRNP70	ATAD3A|176|AA	0.777096	1.2251e-106	postive
PRPF3	WDR6|64794|RI	0.777089	1.2336e-106	postive
SEC31B	DCUN1D4|69271|AD	0.777022	1.3215e-106	postive
TIA1	NPDC1|88260|AP	0.777021	1.3229e-106	postive
TTC14	HEXA|31540|AT	-0.777019	1.3249e-106	negative
CLASRP	ABHD3|44778|AD	0.776975	1.3859e-106	postive
RNPC3	C11orf73|18185|RI	0.776894	1.5052e-106	postive
LUC7L	CDH16|36890|RI	0.776854	1.568e-106	postive
PRPF39	VPS28|85604|RI	0.776813	1.6357e-106	postive
SEC31B	EIF2B1|25100|RI	0.77681	1.6402e-106	postive
ARGLU1	DCAF8|8441|ES	0.776767	1.714e-106	postive
RBM5	TNFRSF14|289|AA	0.776765	1.718e-106	postive
U2AF1L4	ATG4B|58398|AD	0.776753	1.7379e-106	postive
LUC7L	MGAT4B|74927|AP	-0.776738	1.7657e-106	negative
LUC7L	MGAT4B|74928|AP	0.776737	1.767e-106	postive
LUC7L	NARF|44396|AT	0.776694	1.8472e-106	postive
LUC7L	NARF|44395|AT	-0.776691	1.8511e-106	negative
CDK11A	ACAA1|64019|RI	0.776666	1.9004e-106	postive
SNRNP70	ULK3|31757|RI	0.776646	1.939e-106	postive
PRPF39	TRA2A|78977|ES	0.776603	2.0257e-106	postive
DDX39B	THAP6|69530|AT	-0.776602	2.0282e-106	negative
LUC7L3	PLD2|38595|RI	0.776537	2.1667e-106	postive
CLK2	JTB|7776|RI	0.776488	2.2775e-106	postive
DDX39B	AKAP8L|48076|ES	0.776477	2.302e-106	postive
CLASRP	RANBP1|61140|RI	0.77644	2.3919e-106	postive
CLASRP	SRSF2|43663|RI	0.776347	2.6291e-106	postive
CLK2	NPDC1|88260|AP	0.776321	2.6992e-106	postive
CDK11A	WDR6|64794|RI	0.776272	2.8373e-106	postive
LUC7L	MRRF|87470|ES	0.776254	2.8898e-106	postive
RBM39	ATAD3A|176|AA	0.776248	2.9087e-106	postive
DDX39B	BIN3|83045|AT	0.776222	2.9841e-106	postive
PRPF39	ORMDL1|56537|RI	0.776212	3.0145e-106	postive
U2AF1L4	EXOC3|71441|RI	0.77614	3.2463e-106	postive
CLASRP	NDUFS2|8597|RI	0.776137	3.256e-106	postive
DDX39B	ECHDC2|3021|AT	0.776126	3.2927e-106	postive
LUC7L3	PARP2|26426|RI	0.776077	3.46e-106	postive
CLK2	CALCOCO1|22108|RI	0.776077	3.4603e-106	postive
U2AF1L4	NDUFS2|8597|RI	0.776008	3.712e-106	postive
CLK2	MRRF|87470|ES	0.77598	3.8166e-106	postive
DDX39B	NCF4|62065|RI	0.775942	3.9684e-106	postive
PRPF3	TMEM205|47666|RI	0.775931	4.0129e-106	postive
THOC1	ZFAND2B|57625|RI	0.77593	4.0165e-106	postive
LUC7L3	WDR41|72586|ES	0.775922	4.0487e-106	postive
DDX39B	ENOSF1|44474|ES	0.77592	4.0583e-106	postive
DDX39B	CCDC74A|55387|RI	0.775859	4.3171e-106	postive
LUC7L	GTF3C5|88004|AT	-0.775851	4.3526e-106	negative
LUC7L	GTF3C5|88005|AT	0.775849	4.3614e-106	postive
SEC31B	SP140L|57890|RI	0.775835	4.4225e-106	postive
CLASRP	C21orf59|60356|RI	0.775834	4.4258e-106	postive
LUC7L	USP48|994|AP	0.775825	4.4674e-106	postive
LUC7L	USP48|995|AP	-0.775824	4.4733e-106	negative
SEC31B	CTTN|17403|ES	0.775796	4.6024e-106	postive
SEC31B	SRSF7|53283|AD	0.775659	5.2884e-106	postive
PRPF3	GTF3C5|88004|AT	-0.775644	5.3689e-106	negative
SNRNP70	EXOSC10|644|RI	0.775643	5.3714e-106	postive
PRPF3	GTF3C5|88005|AT	0.775639	5.3962e-106	postive
TIA1	NPDC1|88261|AP	-0.775624	5.4794e-106	negative
LUC7L	SRSF7|53283|AD	0.775609	5.5603e-106	postive
LUC7L	MTA3|53371|ES	0.775608	5.5659e-106	postive
CLK2	MTERFD3|24188|RI	0.775594	5.6458e-106	postive
CDK11A	FADS3|16305|RI	0.775553	5.8859e-106	postive
ARGLU1	VPS28|85604|RI	0.775464	6.4414e-106	postive
LUC7L3	HMGB1|25572|RI	0.775452	6.5197e-106	postive
ARGLU1	LIN37|49283|RI	0.775413	6.7825e-106	postive
RBM5	C2orf68|54309|AT	0.775378	7.0321e-106	postive
RBM5	C2orf68|54308|AT	-0.775377	7.0391e-106	negative
DDX39B	NSUN5|79935|RI	0.775347	7.2496e-106	postive
CLK2	THAP6|69530|AT	-0.775336	7.3314e-106	negative
SEC31B	CDH16|36890|RI	0.775269	7.847e-106	postive
SNRNP70	ZNF606|52381|AT	0.775229	8.1719e-106	postive
DDX39B	BTNL9|75040|RI	0.775211	8.3242e-106	postive
DDX39B	PHB2|20044|ES	0.775185	8.5471e-106	postive
PRPF3	SRSF5|28158|AA	0.775164	8.7297e-106	postive
LUC7L3	CDK5RAP3|42152|RI	0.7751	9.3131e-106	postive
PRPF39	TMEM55B|26454|RI	0.775041	9.8826e-106	postive
SEC31B	ADCY4|26976|AA	0.77503	9.9897e-106	postive
SEC31B	FASTK|82336|RI	0.775011	1.0187e-105	postive
LUC7L3	NPRL2|65034|RI	0.775006	1.024e-105	postive
SEC31B	PACS2|29630|AP	-0.77499	1.0406e-105	negative
SEC31B	GSS|59053|RI	0.77499	1.0407e-105	postive
LUC7L	ADSSL1|29549|AP	0.774922	1.1142e-105	postive
SEC31B	SLC39A13|15748|RI	0.774892	1.1487e-105	postive
LUC7L	LENG8|51898|RI	0.774876	1.1675e-105	postive
LUC7L	DGAT1|85562|RI	0.774863	1.183e-105	postive
RNPC3	ATG4B|58398|AD	0.774796	1.2653e-105	postive
SEC31B	NECAB3|59006|RI	0.774746	1.3315e-105	postive
LUC7L	ADSSL1|29550|AP	-0.774716	1.3729e-105	negative
LUC7L	PLEKHJ1|46587|RI	0.7747	1.3941e-105	postive
HNRNPH1	NPDC1|88260|AP	0.774611	1.5257e-105	postive
U2AF1L4	SRSF4|1425|ES	0.774604	1.5359e-105	postive
DDX39B	TMEM205|47666|RI	0.774602	1.5401e-105	postive
ARGLU1	PABPN1|26731|RI	0.774464	1.7696e-105	postive
SEC31B	SRSF7|53281|AA	0.774463	1.7705e-105	postive
LUC7L	CCDC74B|55279|RI	0.774463	1.7709e-105	postive
U2AF1L4	VPS16|58561|RI	0.774459	1.7781e-105	postive
LUC7L	VPS16|58561|RI	0.774432	1.8272e-105	postive
HNRNPH1	QTRT1|47582|RI	0.774405	1.8771e-105	postive
CDK11A	PLD2|38595|RI	0.774403	1.8821e-105	postive
SEC31B	FLAD1|7867|RI	0.774394	1.8982e-105	postive
SEC31B	OGFR|60084|AP	-0.774361	1.9623e-105	negative
SEC31B	OGFR|60083|AP	0.774359	1.9668e-105	postive
TIA1	SRSF5|28158|AA	0.774325	2.0349e-105	postive
DDX17	HEXA|31540|AT	-0.774296	2.0946e-105	negative
CLASRP	ZNF83|51506|ES	0.774289	2.1097e-105	postive
CLASRP	ZNF816|51643|AT	-0.774274	2.1426e-105	negative
CLASRP	HARS2|73745|RI	0.774242	2.2128e-105	postive
RBM39	VPS28|85604|RI	0.774225	2.25e-105	postive
SEC31B	TTC9C|16414|AT	0.77418	2.3555e-105	postive
SEC31B	TTC9C|16415|AT	-0.774177	2.3608e-105	negative
DDX39B	PSMC5|43009|RI	0.774158	2.4076e-105	postive
SNRNP70	ATF7|22093|AT	0.774151	2.4246e-105	postive
DDX39B	CTTN|17403|ES	0.774151	2.4255e-105	postive
DDX39B	WDR11|13288|RI	0.774142	2.4467e-105	postive
THOC1	MARS|22600|RI	0.774135	2.4635e-105	postive
U2AF1L4	CLEC2B|20282|AP	0.774105	2.5405e-105	postive
U2AF1L4	CLEC2B|20283|AP	-0.774104	2.5428e-105	negative
LUC7L	EXOC7|43567|AA	0.774085	2.5903e-105	postive
CLASRP	RIMKLB|20202|AT	-0.774052	2.6791e-105	negative
CLASRP	RIMKLB|20203|AT	0.77405	2.6826e-105	postive
SNRNP70	NECAB3|59006|RI	0.774033	2.7291e-105	postive
SEC31B	BSDC1|1591|RI	0.774011	2.791e-105	postive
LUC7L	ZNF692|10563|RI	0.773995	2.8373e-105	postive
RBM5	VPS28|85604|RI	0.773982	2.8733e-105	postive
DDX39B	GUK1|10178|AP	-0.77398	2.8788e-105	negative
U2AF1L4	UEVLD|14666|AT	0.773969	2.911e-105	postive
U2AF1L4	UEVLD|14667|AT	-0.773962	2.9319e-105	negative
HNRNPH1	NPDC1|88261|AP	-0.773909	3.0927e-105	negative
CLK2	ZNF83|51474|AP	0.773853	3.2701e-105	postive
DDX39B	RAB11B|47226|AT	-0.773835	3.3324e-105	negative
DDX39B	RAB11B|47227|AT	0.773834	3.3346e-105	postive
RNPC3	CIRBP|46432|RI	0.773802	3.4441e-105	postive
SNRNP70	CIRBP|46432|RI	0.773769	3.5576e-105	postive
PRPF39	FASTK|82334|RI	0.773766	3.5691e-105	postive
CLK2	NPRL2|65034|RI	0.773736	3.6783e-105	postive
U2AF1L4	POM121|79928|AT	0.773735	3.6811e-105	postive
U2AF1L4	POM121|79927|AT	-0.773735	3.6829e-105	negative
LUC7L	MAFK|78581|AP	0.773705	3.7961e-105	postive
TIA1	CIRBP|46432|RI	0.773657	3.983e-105	postive
U2AF1L4	IRF3|51033|RI	0.773654	3.9945e-105	postive
ARGLU1	METTL17|26475|RI	0.77365	4.0118e-105	postive
DDX39B	CDC37|47514|RI	0.773628	4.1023e-105	postive
LUC7L	IDH3G|90494|RI	0.773581	4.2992e-105	postive
TCERG1	TMEM55B|26454|RI	0.773566	4.3621e-105	postive
LUC7L3	HAUS5|49218|RI	0.773564	4.3734e-105	postive
LUC7L	CDK10|38115|RI	0.773491	4.7058e-105	postive
SNRNP70	SLCO2B1|17822|RI	0.773463	4.8381e-105	postive
PRPF39	ARRDC1|88335|RI	0.773463	4.8385e-105	postive
TCERG1	VAMP2|39105|RI	0.773411	5.0973e-105	postive
CLK2	GET4|78552|AP	0.773353	5.4024e-105	postive
CLK2	GET4|78551|AP	-0.773351	5.411e-105	negative
CCDC130	SRSF1|42630|RI	-0.773349	5.4239e-105	negative
TIA1	TMEM55B|26454|RI	0.773253	5.9729e-105	postive
LUC7L	MAFK|78580|AP	-0.773173	6.4675e-105	negative
DDX39B	ZNF226|50292|RI	0.773093	7.0045e-105	postive
CCDC130	OSGEP|26443|RI	0.772984	7.8178e-105	postive
CLASRP	METTL17|26477|RI	0.772975	7.8897e-105	postive
THOC1	VPS28|85604|RI	0.772888	8.6036e-105	postive
TCERG1	KXD1|48453|AP	-0.772887	8.6108e-105	negative
CCDC130	GSTK1|82082|RI	0.772881	8.6601e-105	postive
U2AF1L4	JTB|7776|RI	0.77285	8.9381e-105	postive
LUC7L3	CALCOCO1|22108|RI	0.772807	9.3284e-105	postive
LUC7L3	ATAD3A|176|AA	0.772804	9.3555e-105	postive
RBM5	GSTK1|82082|RI	0.772776	9.6213e-105	postive
SEC31B	ENSA|7495|AT	0.772762	9.7578e-105	postive
SEC31B	SEC23A|27348|AT	0.77272	1.0179e-104	postive
SEC31B	SEC23A|27347|AT	-0.772719	1.0186e-104	negative
SEC31B	INTS3|7758|RI	0.772697	1.0415e-104	postive
HNRNPH1	ZFAND2B|57625|RI	0.772658	1.0822e-104	postive
CLK2	SUPT7L|53041|RI	0.772633	1.1093e-104	postive
DDX39B	OSGEP|26442|AD	0.772565	1.1871e-104	postive
ARGLU1	FASTK|82336|RI	0.772468	1.3088e-104	postive
DDX39B	C11orf73|18185|RI	0.772465	1.3121e-104	postive
SEC31B	TOP3B|61267|RI	0.772414	1.3812e-104	postive
LUC7L	CARKD|26255|RI	0.772387	1.4184e-104	postive
LUC7L	BTNL9|75040|RI	0.772376	1.4336e-104	postive
LUC7L	TMEM63A|10003|ES	0.772365	1.4495e-104	postive
CLK3	SRSF5|28158|AA	0.772355	1.4643e-104	postive
PAXBP1	DCAF8|8441|ES	0.772334	1.495e-104	postive
CDK11A	PPM1M|65192|RI	0.772313	1.5267e-104	postive
LUC7L	TIPRL|8902|AT	0.772216	1.6824e-104	postive
LUC7L	TIPRL|8901|AT	-0.772213	1.6864e-104	negative
LUC7L	PLCB2|29967|RI	0.77221	1.692e-104	postive
LUC7L3	ARRB2|38557|AP	-0.772209	1.6938e-104	negative
LUC7L3	ARRB2|38558|AP	0.772207	1.6972e-104	postive
LUC7L	VAMP2|39105|RI	0.772207	1.6973e-104	postive
LUC7L	LMF2|62836|AA	0.772199	1.7102e-104	postive
TIA1	HMGN1|60607|AP	-0.772151	1.7948e-104	negative
RBM25	NUDT5|10768|AT	-0.772139	1.8154e-104	negative
TIA1	MARS|22600|RI	0.77212	1.8504e-104	postive
LUC7L3	P4HTM|64788|ES	0.772117	1.857e-104	postive
DDX39B	ARRB2|38557|AP	-0.772111	1.8677e-104	negative
DDX39B	ARRB2|38558|AP	0.772109	1.8712e-104	postive
CLK1	ULK3|31757|RI	0.772064	1.9559e-104	postive
DDX39B	TMUB2|41787|AT	0.772061	1.9633e-104	postive
DDX39B	TMUB2|41786|AT	-0.772059	1.9656e-104	negative
PRPF3	DCAF8|8441|ES	0.772005	2.0753e-104	postive
TIA1	HMGN1|60609|AP	0.771993	2.1007e-104	postive
CDK11A	DDX39A|47975|AA	0.771989	2.1093e-104	postive
CCDC130	TMEM33|69133|RI	-0.771958	2.1733e-104	negative
SEC31B	IDS|90286|AP	0.771925	2.2463e-104	postive
SEC31B	IDS|90287|AP	-0.771925	2.2473e-104	negative
TCERG1	METTL17|26477|RI	0.771922	2.2535e-104	postive
ARGLU1	C21orf59|60356|RI	0.771892	2.3215e-104	postive
U2AF1L4	SLC39A13|15741|RI	0.771854	2.4101e-104	postive
LUC7L3	XAF1|38812|AA	0.771806	2.5284e-104	postive
PRPF39	PSMC5|43009|RI	0.771805	2.5328e-104	postive
RBM5	C21orf59|60361|RI	0.771767	2.6296e-104	postive
LUC7L3	ODF3B|62858|AA	0.771745	2.688e-104	postive
LUC7L	SERPINB6|75148|AP	0.771692	2.8325e-104	postive
RBM39	GSTK1|82082|RI	0.771679	2.8701e-104	postive
SEC31B	TBC1D17|51116|ES	0.771679	2.8703e-104	postive
DDX39B	CALCOCO1|22108|RI	0.771639	2.9852e-104	postive
RNPC3	MARS|22600|RI	0.771629	3.014e-104	postive
CLK2	KXD1|48456|AP	0.771624	3.0296e-104	postive
RNPC3	SGSM3|62346|RI	0.771573	3.1878e-104	postive
DDX39B	CENPT|37127|AT	0.771556	3.2425e-104	postive
TIA1	FASTK|82335|RI	0.771528	3.3325e-104	postive
PAXBP1	METTL3|26596|RI	0.77149	3.4618e-104	postive
THOC1	METTL3|26596|RI	0.771482	3.4888e-104	postive
CDK12	LYRM5|20809|AT	0.771408	3.753e-104	postive
CDK12	LYRM5|20810|AT	-0.771408	3.7552e-104	negative
CCDC130	DCUN1D4|69271|AD	0.771379	3.8636e-104	postive
DDX39B	CENPT|37126|AT	-0.771362	3.9312e-104	negative
CLASRP	MARS|22600|RI	0.771308	4.147e-104	postive
HNRNPH1	ABHD17A|46558|AD	0.771293	4.208e-104	postive
THOC1	TRA2A|78977|ES	0.771291	4.2156e-104	postive
LUC7L	INTS3|7758|RI	0.771273	4.2909e-104	postive
LUC7L	OSBPL3|79025|AD	0.771257	4.363e-104	postive
LUC7L3	MAN2C1|31865|AA	0.771238	4.4424e-104	postive
ARGLU1	RANBP1|61140|RI	0.771207	4.5831e-104	postive
SNRNP70	STX10|47925|RI	0.771073	5.2357e-104	postive
DDX39B	SULT1A4|94111|AP	0.771047	5.3708e-104	postive
RBM5	SUGP2|48551|RI	0.771029	5.4667e-104	postive
RBM5	NPRL2|65034|RI	0.770996	5.6499e-104	postive
PRPF39	WDR6|64794|RI	0.770979	5.7464e-104	postive
RBM5	ARRDC1|88335|RI	0.770967	5.8113e-104	postive
ARGLU1	VIM|861830|ES	0.770918	6.0987e-104	postive
RNPC3	TMEM138|16186|AT	-0.770917	6.1069e-104	negative
CLASRP	OS9|22702|ES	0.770917	6.107e-104	postive
RNPC3	TMEM138|16187|AT	0.770917	6.1096e-104	postive
RBM5	WASH4P|32778|RI	0.770909	6.1563e-104	postive
PRPF3	FASTK|82336|RI	0.770875	6.3684e-104	postive
THOC1	QTRT1|47582|RI	0.77086	6.4616e-104	postive
CLK2	DDX39A|47975|AA	0.770829	6.6631e-104	postive
RNPC3	MBD4|66717|AT	-0.770796	6.8858e-104	negative
RNPC3	MBD4|66718|AT	0.770795	6.8871e-104	postive
LUC7L	C11orf73|18185|RI	0.770785	6.9619e-104	postive
U2AF1L4	ZNF83|51506|ES	0.770747	7.2228e-104	postive
CCDC130	NADSYN1|17423|AP	0.770722	7.4052e-104	postive
CCDC130	NADSYN1|17422|AP	-0.77072	7.4185e-104	negative
LUC7L	SPG21|31148|AP	-0.770665	7.8343e-104	negative
CLK2	DCUN1D4|69271|AD	0.770654	7.9222e-104	postive
SNRNP70	ULK1|25223|AP	0.77063	8.113e-104	postive
ARGLU1	HMGN1|60607|AP	-0.770604	8.3193e-104	negative
U2AF1L4	GGA3|43399|RI	0.770603	8.3279e-104	postive
SRSF11	FADS3|16305|RI	0.770598	8.3726e-104	postive
RBM39	DCAF8|8441|ES	0.770594	8.4049e-104	postive
TCERG1	FASTK|82334|RI	0.770578	8.5359e-104	postive
SNRNP70	CALCOCO1|22108|RI	0.77057	8.603e-104	postive
DDX39B	KXD1|48456|AP	0.770547	8.8065e-104	postive
CLASRP	STX10|47925|RI	0.770534	8.9201e-104	postive
TIA1	KXD1|48453|AP	-0.770525	8.9971e-104	negative
SEC31B	EPS8L2|13731|RI	0.770523	9.0136e-104	postive
TIA1	AKAP8L|48076|ES	0.770496	9.2606e-104	postive
LUC7L3	IP6K2|64753|RI	0.770476	9.4399e-104	postive
ARGLU1	HMGN1|60609|AP	0.770472	9.4765e-104	postive
SEC31B	VPS53|38218|AT	-0.770403	1.0147e-103	negative
SEC31B	VPS53|38219|AT	0.770403	1.0149e-103	postive
SEC31B	ROGDI|33857|AD	0.770352	1.0668e-103	postive
LUC7L	HPN|49022|RI	0.770334	1.0868e-103	postive
LUC7L	ANKLE2|25296|AP	0.770283	1.1421e-103	postive
LUC7L	ANKLE2|25295|AP	-0.770283	1.1421e-103	negative
TCERG1	ZFAND2B|57624|RI	0.770257	1.1727e-103	postive
LUC7L3	FASTK|82334|RI	0.770247	1.1837e-103	postive
LUC7L	RBMX|90222|RI	0.770239	1.1933e-103	postive
PRPF39	PDCD5|48879|RI	0.770234	1.1992e-103	postive
U2AF1L4	RBM48|80441|RI	0.770229	1.2047e-103	postive
THOC1	SLC25A14|90098|RI	0.770229	1.2055e-103	postive
DDX39B	SRSF2|43665|AD	0.770191	1.2507e-103	postive
ARGLU1	ULK3|31757|RI	0.77011	1.3546e-103	postive
SEC31B	SRSF1|42630|RI	-0.770075	1.4019e-103	negative
LUC7L	CHRD|67961|RI	0.77006	1.4235e-103	postive
RNPC3	C2orf68|54309|AT	0.770034	1.4598e-103	postive
RNPC3	C2orf68|54308|AT	-0.770034	1.4602e-103	negative
RBM5	DIDO1|60093|AT	0.770002	1.5066e-103	postive
CLK2	ABHD3|44778|AD	0.76995	1.5864e-103	postive
CCDC130	RNF166|38016|RI	0.769939	1.6035e-103	postive
RNPC3	B9D1|39715|RI	0.769906	1.6557e-103	postive
LUC7L	RBM19|24645|AT	-0.769895	1.6749e-103	negative
LUC7L	RBM19|24646|AT	0.769894	1.6764e-103	postive
SEC31B	PHF12|40026|RI	0.769876	1.706e-103	postive
DDX39B	ADCY4|26976|AA	0.769859	1.7341e-103	postive
TIA1	FASTK|82334|RI	0.769832	1.7819e-103	postive
SEC31B	MAPK11|62815|RI	0.76981	1.8206e-103	postive
CLK1	BCLAF1|77907|ES	0.769772	1.8892e-103	postive
PRPF3	NPDC1|88261|AP	-0.769717	1.995e-103	negative
CLASRP	TMEM55B|26454|RI	0.769703	2.0226e-103	postive
U2AF1L4	TTC31|54078|RI	0.769657	2.116e-103	postive
LUC7L	ZCCHC9|72663|RI	0.769646	2.1392e-103	postive
SEC31B	LIG1|50689|AD	0.769605	2.2281e-103	postive
SNRNP70	NPDC1|88261|AP	-0.769589	2.2629e-103	negative
DDX39B	VIM|861829|ES	0.769568	2.3092e-103	postive
SEC31B	MAN2C1|31865|AA	0.769521	2.4188e-103	postive
U2AF1L4	CYB561A3|16166|RI	0.769507	2.4521e-103	postive
SNRNP70	MAN2C1|31865|AA	0.7695	2.4694e-103	postive
ARGLU1	NRBP2|85507|RI	0.769499	2.472e-103	postive
U2AF1L4	ZFAND2B|57624|RI	0.769492	2.489e-103	postive
CLK2	FLAD1|7867|RI	0.769466	2.5527e-103	postive
ARGLU1	TMEM138|16186|AT	-0.769459	2.5715e-103	negative
ARGLU1	TMEM138|16187|AT	0.769457	2.5753e-103	postive
LUC7L	TAF1D|18314|RI	0.769453	2.5858e-103	postive
TIA1	SRSF2|43665|AD	0.769439	2.6203e-103	postive
RNPC3	DCAF8|8441|ES	0.769412	2.6909e-103	postive
DDX39B	VPS53|38218|AT	-0.769399	2.7273e-103	negative
DDX39B	VPS53|38219|AT	0.769397	2.7317e-103	postive
CLK2	IRF3|51033|RI	0.769388	2.7565e-103	postive
DDX39B	EXOC3|71441|RI	0.769324	2.9361e-103	postive
LUC7L	C17orf62|44335|AP	-0.769298	3.012e-103	negative
TRA2A	NADSYN1|17423|AP	0.769215	3.2675e-103	postive
TRA2A	NADSYN1|17422|AP	-0.769214	3.2704e-103	negative
LUC7L3	ZNF226|50292|RI	0.769204	3.3029e-103	postive
DDX17	PABPN1|26731|RI	0.769188	3.353e-103	postive
CLK2	CTTN|17403|ES	0.769163	3.437e-103	postive
RBM5	UQCC1|59085|AT	-0.769107	3.6311e-103	negative
DDX39B	SLC39A13|15743|RI	0.769106	3.6362e-103	postive
LUC7L	SLC39A13|15748|RI	0.769074	3.749e-103	postive
CLASRP	SRSF5|28158|AA	0.769055	3.82e-103	postive
DDX39B	PPM1M|65192|RI	0.769044	3.8616e-103	postive
ARGLU1	OSGEP|26443|RI	0.76899	4.0732e-103	postive
RNPC3	RBM19|24645|AT	-0.768971	4.1504e-103	negative
RNPC3	RBM19|24646|AT	0.768969	4.157e-103	postive
RBM39	STX10|47925|RI	0.768917	4.3733e-103	postive
SEC31B	MTERFD3|24188|RI	0.768906	4.4223e-103	postive
LUC7L	PCGF3|68406|AA	0.768904	4.4309e-103	postive
RBM5	FASTK|82334|RI	0.768891	4.4873e-103	postive
LUC7L3	ZFC3H1|23406|RI	0.768878	4.5465e-103	postive
CLASRP	TTC31|54096|RI	0.768857	4.6385e-103	postive
PRPF39	KLC2|16992|RI	0.768848	4.6787e-103	postive
LUC7L3	ABHD3|44778|AD	0.768837	4.7312e-103	postive
LUC7L	CALCOCO2|42231|ES	0.768815	4.8335e-103	postive
LUC7L3	EFHC1|76472|RI	0.768781	4.9958e-103	postive
LUC7L	PHYKPL|74860|ES	0.768765	5.0775e-103	postive
RBM5	RANBP1|61138|RI	0.76868	5.5168e-103	postive
DDX39B	TTC31|54078|RI	0.768656	5.6475e-103	postive
SNRNP70	AKAP8L|48076|ES	0.768635	5.7638e-103	postive
TCERG1	IDH3G|90494|RI	0.76862	5.8476e-103	postive
HNRNPH1	FADS3|16305|RI	0.768605	5.934e-103	postive
LUC7L3	KLC2|16990|AP	0.768588	6.0346e-103	postive
SEC31B	CCDC74A|55388|RI	0.768576	6.1039e-103	postive
SEC31B	SLC17A3|75562|RI	0.768535	6.3574e-103	postive
TIA1	WDR6|64794|RI	0.768485	6.6721e-103	postive
LUC7L	UQCC1|59085|AT	-0.768481	6.7039e-103	negative
RBM39	ULK3|31757|RI	0.768479	6.7152e-103	postive
LUC7L3	NCF4|62065|RI	0.768461	6.8347e-103	postive
DDX39B	ZNF511|13542|RI	0.768398	7.2667e-103	postive
RBM5	TMEM138|16188|RI	0.768379	7.4013e-103	postive
SEC31B	TMEM126B|18114|RI	0.768352	7.6018e-103	postive
SEC31B	TMEM150A|54306|ES	0.768308	7.9382e-103	postive
TTC14	UQCC1|59085|AT	-0.768261	8.3055e-103	negative
DDX39B	LEPRE1|2106|RI	0.768238	8.4997e-103	postive
CDK11A	EXOSC10|644|RI	0.76822	8.6471e-103	postive
SNRNP70	GTF3C5|88004|AT	-0.768204	8.7844e-103	negative
SNRNP70	GTF3C5|88005|AT	0.768203	8.7893e-103	postive
LUC7L3	MGAT4B|74927|AP	-0.768177	9.0189e-103	negative
LUC7L3	MGAT4B|74928|AP	0.768177	9.0209e-103	postive
LUC7L3	CPSF3L|80|AA	0.768175	9.037e-103	postive
SRSF11	LUC7L3|42474|RI	0.768163	9.1398e-103	postive
PAXBP1	ZFAND2B|57625|RI	0.768149	9.2704e-103	postive
U2AF1L4	NPRL2|65034|RI	0.768115	9.5794e-103	postive
ARGLU1	C21orf59|60361|RI	0.768108	9.6492e-103	postive
U2AF1L4	ZFC3H1|23406|RI	0.768082	9.8925e-103	postive
CLASRP	FLAD1|7867|RI	0.76808	9.9093e-103	postive
U2AF1L4	OSGEP|26442|AD	0.768044	1.027e-102	postive
ARGLU1	KXD1|48453|AP	-0.76803	1.0405e-102	negative
CLASRP	ENO2|20011|AP	0.768026	1.0444e-102	postive
ARGLU1	NUDT5|10768|AT	-0.768011	1.0598e-102	negative
DDX39B	USE1|48235|AT	0.767995	1.077e-102	postive
DDX39B	USE1|48234|AT	-0.767995	1.0774e-102	negative
U2AF1L4	ZNF83|51474|AP	0.767975	1.0978e-102	postive
DDX39B	SMARCD3|82363|RI	0.76797	1.1036e-102	postive
LUC7L3	TMEM205|47666|RI	0.767963	1.1111e-102	postive
ARGLU1	SLC25A14|90098|RI	0.767948	1.1275e-102	postive
U2AF1L4	ZBTB17|779|RI	0.767941	1.1352e-102	postive
U2AF1L4	LTBP3|16862|AP	-0.767901	1.1801e-102	negative
TCERG1	FASTK|82335|RI	0.7679	1.1815e-102	postive
SNRNP70	SUPT7L|53041|RI	0.767893	1.1898e-102	postive
LUC7L3	HARS2|73745|RI	0.767866	1.2208e-102	postive
HNRNPH1	VIM|861830|ES	0.767813	1.2852e-102	postive
SNRNP70	EXOC3|71441|RI	0.767792	1.3128e-102	postive
TCERG1	VPS28|85604|RI	0.767764	1.3486e-102	postive
LUC7L	RNF166|38013|AP	0.767742	1.3777e-102	postive
CLASRP	ENOSF1|44474|ES	0.767731	1.3929e-102	postive
DDX39B	COA5|54639|AT	-0.767714	1.4161e-102	negative
TCERG1	IP6K2|64753|RI	0.767709	1.4231e-102	postive
DDX39B	COA5|54638|AT	0.767708	1.4241e-102	postive
DDX39B	TMEM205|47664|RI	0.767682	1.4613e-102	postive
CLASRP	ENO2|20012|AP	-0.767665	1.4852e-102	negative
TRA2A	KXD1|48453|AP	-0.767634	1.5304e-102	negative
DDX39B	C12orf76|24404|AT	0.767619	1.5527e-102	postive
CLK1	NADSYN1|17423|AP	0.767615	1.5588e-102	postive
CLK1	NADSYN1|17422|AP	-0.767615	1.5592e-102	negative
U2AF1L4	C5orf45|74948|RI	0.767586	1.6031e-102	postive
SEC31B	FAM73B|87818|AD	0.767584	1.6067e-102	postive
SEC31B	BCAP29|81357|AT	0.767534	1.6874e-102	postive
LUC7L	NSMF|88307|AP	-0.767502	1.7396e-102	negative
PRPF3	NPDC1|88260|AP	0.76749	1.7611e-102	postive
HNRNPH1	LIN37|49283|RI	0.767484	1.7706e-102	postive
LUC7L	CXorf40A|90298|AP	-0.767481	1.7767e-102	negative
LUC7L3	HDHD3|87276|AP	0.76747	1.7961e-102	postive
LUC7L3	HDHD3|87277|AP	-0.767468	1.7984e-102	negative
HNRNPH1	C21orf59|60361|RI	0.767445	1.8388e-102	postive
LUC7L	HDAC6|89011|RI	0.767378	1.9641e-102	postive
CLK2	NCF4|62065|RI	0.767373	1.973e-102	postive
CCDC130	METTL3|26595|RI	0.767349	2.0194e-102	postive
CCDC130	ZNF83|51506|ES	0.767334	2.0491e-102	postive
CLASRP	EXOC3|71441|RI	0.767267	2.1869e-102	postive
SEC31B	NAA40|16552|AA	0.76726	2.2018e-102	postive
SEC31B	TMEM138|16187|AT	0.767239	2.2471e-102	postive
SEC31B	TMEM138|16186|AT	-0.767237	2.2509e-102	negative
PRPF39	SUPT7L|53041|RI	0.767232	2.262e-102	postive
LUC7L	UCKL1|60179|RI	0.767227	2.2734e-102	postive
LUC7L	SPG21|31149|AP	0.767193	2.3509e-102	postive
TCERG1	LUC7L3|42474|RI	0.767157	2.4332e-102	postive
DDX39B	SLCO2B1|17822|RI	0.767153	2.4436e-102	postive
RNPC3	METTL17|26476|RI	0.767118	2.5262e-102	postive
CLASRP	CDK5RAP3|42152|RI	0.767089	2.6e-102	postive
SRSF11	MARS|22600|RI	0.767072	2.6434e-102	postive
DDX39B	SUPT7L|53041|RI	0.767061	2.6722e-102	postive
DDX39B	THAP6|69531|AT	0.76703	2.7534e-102	postive
RBM39	SRSF2|43665|AD	0.767003	2.8258e-102	postive
RNPC3	LUC7L|32847|AD	0.767001	2.831e-102	postive
SNRNP70	P4HTM|64788|ES	0.766971	2.9162e-102	postive
CLK2	KLC2|16992|RI	0.766939	3.0063e-102	postive
PRPF39	TNFRSF14|289|AA	0.766935	3.0197e-102	postive
LUC7L3	UBE2G2|60831|ES	0.766933	3.0228e-102	postive
CDK11A	RBM3|88998|RI	0.766832	3.336e-102	postive
CLK2	DRG2|39548|RI	0.7668	3.4397e-102	postive
LUC7L	DDRGK1|58576|AT	-0.766793	3.4653e-102	negative
LUC7L	DDRGK1|58577|AT	0.766792	3.4668e-102	postive
U2AF1L4	ZNF606|52381|AT	0.766786	3.4859e-102	postive
PRPF39	QTRT1|47582|RI	0.766783	3.4976e-102	postive
SNRNP70	METTL17|26476|RI	0.766778	3.5129e-102	postive
TIA1	NADSYN1|17423|AP	0.766746	3.6257e-102	postive
TIA1	NADSYN1|17422|AP	-0.766745	3.6291e-102	negative
SEC31B	C21orf59|60361|RI	0.766717	3.7289e-102	postive
SEC31B	C11orf73|18185|RI	0.766704	3.7741e-102	postive
HNRNPH1	TMEM138|16187|AT	0.766662	3.932e-102	postive
PRPF39	SLC25A14|90098|RI	0.76666	3.9391e-102	postive
HNRNPH1	TMEM138|16186|AT	-0.766659	3.9453e-102	negative
CDK11A	WDR11|13288|RI	0.766658	3.9463e-102	postive
LUC7L	BSDC1|1591|RI	0.766654	3.9629e-102	postive
SEC31B	ZFC3H1|23406|RI	0.766617	4.1093e-102	postive
CDK11A	OSGEP|26443|RI	0.766539	4.4316e-102	postive
CCDC130	ABHD3|44778|AD	0.766524	4.493e-102	postive
TRA2A	NAT9|43298|RI	0.766512	4.5477e-102	postive
RNPC3	EIF2B1|25100|RI	0.766501	4.5943e-102	postive
TIA1	SUGP2|48551|RI	0.766497	4.6139e-102	postive
PRPF3	STX10|47925|RI	0.766468	4.7446e-102	postive
CCDC130	QTRT1|47582|RI	0.766409	5.0212e-102	postive
PAXBP1	ZFAND2B|57624|RI	0.766358	5.2762e-102	postive
CLASRP	ABCD4|28379|AA	0.766357	5.2802e-102	postive
TIA1	SLC25A14|90098|RI	0.766336	5.3911e-102	postive
RNPC3	CENPT|37126|AT	-0.766328	5.4302e-102	negative
PRPF3	SRSF2|43663|RI	0.76632	5.4735e-102	postive
DDX39B	HDAC10|62795|RI	0.766256	5.8257e-102	postive
LUC7L	MRPL48|17714|AP	-0.766223	6.0158e-102	negative
LUC7L	MRPL48|17713|AP	0.766221	6.0249e-102	postive
RBM39	NXF1|16435|RI	0.766119	6.6486e-102	postive
CCDC130	TCIRG1|17288|RI	0.766103	6.7542e-102	postive
LUC7L	KCNAB2|367|RI	0.766096	6.7959e-102	postive
CCDC130	SLC39A13|15747|RI	0.76608	6.9042e-102	postive
CCDC130	WASH4P|32778|RI	0.766047	7.1286e-102	postive
PRPF3	NADSYN1|17423|AP	0.766032	7.2292e-102	postive
PRPF3	NADSYN1|17422|AP	-0.766031	7.2405e-102	negative
CLK2	TMEM33|69133|RI	-0.76601	7.3866e-102	negative
RBM5	QTRT1|47582|RI	0.765962	7.7373e-102	postive
U2AF1L4	CALCOCO2|42231|ES	0.765924	8.0293e-102	postive
DDX39B	KLC2|16990|AP	0.765904	8.1833e-102	postive
U2AF1L4	LSM12|41759|ES	0.765891	8.2881e-102	postive
LUC7L	CXorf40A|90295|AP	0.765826	8.8186e-102	postive
ARGLU1	EXOSC10|645|RI	0.76579	9.1318e-102	postive
TIA1	GTF3C5|88004|AT	-0.765789	9.1418e-102	negative
TIA1	GTF3C5|88005|AT	0.765785	9.1763e-102	postive
SRSF11	METTL17|26477|RI	0.765775	9.2678e-102	postive
LUC7L3	UQCC1|59085|AT	-0.765663	1.0323e-101	negative
LUC7L	DAGLB|78725|AD	0.765615	1.0816e-101	postive
RBM39	WDR6|64794|RI	0.7656	1.0963e-101	postive
CLK3	SLC39A13|15747|RI	0.765591	1.1061e-101	postive
SEC31B	SUGP1|48622|AA	0.765588	1.1094e-101	postive
DDX39B	MED11|38578|AT	0.765552	1.149e-101	postive
DDX39B	MED11|38577|AT	-0.765548	1.1532e-101	negative
CLK3	FASTK|82335|RI	0.765523	1.1816e-101	postive
RNPC3	CENPT|37127|AT	0.765487	1.223e-101	postive
DDX39B	BIN3|83043|AT	-0.765484	1.2259e-101	negative
LUC7L	LEPRE1|2107|RI	0.76547	1.243e-101	postive
U2AF1L4	NAGK|53917|AA	0.765411	1.3153e-101	postive
PRPF39	NAGK|53917|AA	0.765293	1.4742e-101	postive
CDK11A	TBC1D17|51116|ES	0.76528	1.4921e-101	postive
CCDC130	NAT9|43298|RI	0.765268	1.5101e-101	postive
RBM39	RANBP1|61138|RI	0.765207	1.6011e-101	postive
DDX39B	TTC9C|16415|AT	-0.765205	1.6035e-101	negative
DDX39B	TTC9C|16414|AT	0.765205	1.6036e-101	postive
TTC14	IP6K2|64753|RI	0.76519	1.6273e-101	postive
CLASRP	TRA2A|78977|ES	0.765163	1.6706e-101	postive
CDK11A	NRBP2|85507|RI	0.765149	1.6921e-101	postive
LUC7L	POFUT2|60870|RI	0.765104	1.7673e-101	postive
RNPC3	UQCC1|59085|AT	-0.765101	1.7725e-101	negative
CCDC130	SUPT7L|53041|RI	0.7651	1.775e-101	postive
DDX39B	GGA1|62123|AT	-0.765044	1.873e-101	negative
U2AF1L4	RBM3|88998|RI	0.765039	1.8809e-101	postive
ARGLU1	ODF3B|62858|AA	0.765017	1.921e-101	postive
TTC14	GTF3C5|88004|AT	-0.765008	1.938e-101	negative
TTC14	GTF3C5|88005|AT	0.765008	1.9391e-101	postive
LUC7L3	SRSF1|42630|RI	-0.765007	1.9399e-101	negative
SEC31B	TCEA2|60189|RI	0.764985	1.9808e-101	postive
CCDC130	SRSF1|42632|RI	0.764984	1.9835e-101	postive
PRPF39	ODF3B|62858|AA	0.764973	2.0046e-101	postive
LUC7L	GMPPA|57711|RI	0.764973	2.0054e-101	postive
U2AF1L4	OSGEP|26440|AP	-0.764946	2.058e-101	negative
U2AF1L4	OSGEP|26441|AP	0.764944	2.0606e-101	postive
SEC31B	C17orf62|44335|AP	-0.764919	2.1107e-101	negative
LUC7L	TMCO6|73694|RI	0.764905	2.14e-101	postive
LUC7L	HMBS|19098|RI	0.764899	2.1516e-101	postive
TCERG1	NPRL2|65034|RI	0.764886	2.1801e-101	postive
U2AF1L4	EDF1|88229|RI	0.764833	2.292e-101	postive
THOC1	GSTK1|82082|RI	0.764811	2.341e-101	postive
PRPF39	OSGEP|26443|RI	0.764791	2.3864e-101	postive
THOC1	TMEM55B|26454|RI	0.764776	2.4215e-101	postive
RNPC3	FUBP1|3544|AA	0.764771	2.4337e-101	postive
THOC1	NADSYN1|17423|AP	0.764756	2.4677e-101	postive
THOC1	NADSYN1|17422|AP	-0.764756	2.4697e-101	negative
TTC14	SRSF5|28158|AA	0.764735	2.5179e-101	postive
U2AF1L4	METTL17|26476|RI	0.764733	2.5226e-101	postive
CLK2	C16orf58|36278|RI	0.764728	2.5363e-101	postive
LUC7L	TMEM150A|54307|AD	0.764725	2.5443e-101	postive
RBM39	ATG4B|58398|AD	0.764711	2.5786e-101	postive
U2AF1L4	ZWINT|11813|RI	0.764709	2.5831e-101	postive
CLASRP	LUC7L3|42474|RI	0.764648	2.7369e-101	postive
CLK2	ODF3B|62858|AA	0.76455	3.0076e-101	postive
U2AF1L4	KLC2|16990|AP	0.764544	3.0236e-101	postive
LUC7L3	BCS1L|57544|AD	0.764531	3.0628e-101	postive
U2AF1L4	POFUT2|60872|AD	0.764505	3.1393e-101	postive
TCERG1	SLC25A14|90098|RI	0.764495	3.1699e-101	postive
LUC7L	CERS5|21681|ES	0.764481	3.2125e-101	postive
LUC7L	RBM5|64960|RI	0.764468	3.2544e-101	postive
SNRNP70	SLC39A13|15741|RI	0.764458	3.2836e-101	postive
LUC7L	AGPAT4|78370|RI	0.764422	3.3987e-101	postive
CDK11A	ARRDC1|88335|RI	0.764415	3.4228e-101	postive
LUC7L	LUC7L|32847|AD	0.76441	3.4393e-101	postive
LUC7L3	PDCD5|48879|RI	0.764404	3.4575e-101	postive
LUC7L	RPL34|70300|AT	-0.764343	3.6677e-101	negative
LUC7L	RPL34|70298|AT	0.764342	3.6693e-101	postive
U2AF1L4	TMEM126B|18114|RI	0.764334	3.6985e-101	postive
CDK11A	EXOSC10|645|RI	0.764318	3.7567e-101	postive
SNRNP70	CTBP1|68460|AP	0.764239	4.0491e-101	postive
ARGLU1	EXOSC10|644|RI	0.764232	4.0767e-101	postive
CDK11A	RHOT2|32938|RI	0.764221	4.1194e-101	postive
PRPF39	METTL17|26477|RI	0.76422	4.1253e-101	postive
HNRNPH1	NUDT5|10768|AT	-0.764194	4.228e-101	negative
CLK2	CLEC2B|20282|AP	0.764184	4.2715e-101	postive
CLK2	CLEC2B|20283|AP	-0.764181	4.2834e-101	negative
CLK2	SLC25A14|90098|RI	0.764168	4.3354e-101	postive
LUC7L	WDR55|73718|RI	0.764158	4.3761e-101	postive
TCERG1	SRSF2|43663|RI	0.764135	4.4725e-101	postive
CLK2	NDUFS2|8597|RI	0.764108	4.5913e-101	postive
CLASRP	KXD1|48456|AP	0.764083	4.7009e-101	postive
ARGLU1	HEXA|31540|AT	-0.764072	4.7537e-101	negative
CDC40	PPP2R5C|29320|AT	0.764046	4.8727e-101	postive
SRSF11	FASTK|82335|RI	0.764044	4.8798e-101	postive
SNRNP70	CTTN|17403|ES	0.764014	5.0245e-101	postive
ARGLU1	TNFRSF14|289|AA	0.764007	5.0592e-101	postive
LUC7L	SRSF2|43661|RI	0.764006	5.0607e-101	postive
LUC7L	RSAD1|42400|AD	0.763902	5.5913e-101	postive
SRSF11	NPDC1|88260|AP	0.76388	5.7081e-101	postive
LUC7L3	LTBP3|16864|AP	0.763864	5.7978e-101	postive
PRPF39	STX10|47925|RI	0.763842	5.9215e-101	postive
PRPF3	GSTK1|82082|RI	0.763841	5.924e-101	postive
RBM39	KXD1|48453|AP	-0.763841	5.9283e-101	negative
SEC31B	TMEM205|47664|RI	0.76384	5.9336e-101	postive
LUC7L3	ANGEL1|28558|AP	0.763828	5.9976e-101	postive
SEC31B	ARRB2|38557|AP	-0.763825	6.0173e-101	negative
SEC31B	ARRB2|38558|AP	0.763824	6.0242e-101	postive
RBM5	ATAD3A|176|AA	0.763817	6.0636e-101	postive
CDK11A	RANBP1|61138|RI	0.763795	6.1921e-101	postive
CLK2	SGSM2|38395|RI	0.763726	6.6126e-101	postive
CLASRP	SLCO2B1|17822|RI	0.763673	6.9563e-101	postive
SEC31B	ABTB1|66615|AP	-0.763672	6.9617e-101	negative
U2AF1L4	TIPRL|8901|AT	-0.763663	7.0262e-101	negative
U2AF1L4	TIPRL|8902|AT	0.763661	7.0355e-101	postive
SNRNP70	ULK1|25222|AP	-0.763613	7.366e-101	negative
THOC1	FASTK|82336|RI	0.763586	7.5574e-101	postive
LUC7L3	AKAP8L|48076|ES	0.763583	7.5786e-101	postive
DDX39B	FASTK|82333|RI	0.763582	7.5896e-101	postive
LUC7L	TUBE1|77291|AA	0.763559	7.7572e-101	postive
PRPF39	ZFC3H1|23406|RI	0.763557	7.7679e-101	postive
PRPF39	GSTK1|82082|RI	0.763543	7.8765e-101	postive
SNRNP70	NPDC1|88260|AP	0.763497	8.2262e-101	postive
CCDC130	C16orf58|36278|RI	0.763476	8.3954e-101	postive
CDK12	MED1|40646|AT	-0.76342	8.8561e-101	negative
CDK12	MED1|40644|AT	0.763417	8.877e-101	postive
RNPC3	PTOV1|51096|RI	0.763406	8.9713e-101	postive
LUC7L3	PHYKPL|74860|ES	0.763396	9.0603e-101	postive
SEC31B	PSMC5|43009|RI	0.763337	9.5867e-101	postive
LUC7L	SUMO3|60835|AT	-0.76332	9.74e-101	negative
LUC7L	SUMO3|60834|AT	0.763319	9.7521e-101	postive
CCDC130	VPS28|85604|RI	0.763288	1.0043e-100	postive
SNRNP70	ENO2|20011|AP	0.763235	1.0556e-100	postive
SNRNP70	ENO2|20012|AP	-0.763202	1.0897e-100	negative
LUC7L	ZC3H7A|34033|AP	0.7632	1.0915e-100	postive
RNPC3	GGA1|62123|AT	-0.763168	1.1258e-100	negative
THOC1	WDR6|64794|RI	0.763151	1.1438e-100	postive
LUC7L	CHMP1A|38100|AD	0.763127	1.1703e-100	postive
DDX39B	HSPB11|3097|AT	-0.763121	1.1767e-100	negative
SNRNP70	NCF4|62065|RI	0.763103	1.1976e-100	postive
HNRNPH1	NARF|44396|AT	0.763071	1.2344e-100	postive
HNRNPH1	NARF|44395|AT	-0.763071	1.2348e-100	negative
CCDC130	WDR11|13288|RI	0.76303	1.284e-100	postive
U2AF1L4	PXN|24743|AP	0.763025	1.2895e-100	postive
ARGLU1	IDH3G|90494|RI	0.763016	1.301e-100	postive
SRSF11	HMGN1|60607|AP	-0.762987	1.3374e-100	negative
TIA1	STX10|47925|RI	0.762955	1.379e-100	postive
U2AF1L4	FLAD1|7867|RI	0.762947	1.3888e-100	postive
CLK2	HARS2|73745|RI	0.762938	1.4014e-100	postive
ARGLU1	FLAD1|7867|RI	0.762921	1.424e-100	postive
LUC7L3	C16orf58|36278|RI	0.762903	1.4482e-100	postive
RBM5	RANBP1|61140|RI	0.762893	1.462e-100	postive
CLASRP	SON|60438|ES	0.762885	1.4729e-100	postive
CLK2	MAN2C1|31865|AA	0.762852	1.5205e-100	postive
LUC7L3	TUBGCP6|62794|AD	0.762837	1.5415e-100	postive
CLK1	MARS|22600|RI	0.76281	1.5814e-100	postive
SNRNP70	FLAD1|7867|RI	0.762789	1.6132e-100	postive
U2AF1L4	TRA2A|78977|ES	0.762775	1.6361e-100	postive
THOC1	ATAD3A|176|AA	0.762769	1.6453e-100	postive
DDX39B	CCDC24|2525|RI	0.762752	1.6715e-100	postive
RNPC3	NUDT5|10768|AT	-0.762716	1.7301e-100	negative
DDX39B	CCAR2|83039|RI	0.76267	1.8068e-100	postive
CLASRP	METTL17|26476|RI	0.762655	1.8322e-100	postive
SEC31B	PELP1|38555|ES	0.762643	1.8544e-100	postive
LUC7L3	ARFGAP1|60111|ES	0.762642	1.8555e-100	postive
LUC7L3	PACS2|29630|AP	-0.762613	1.907e-100	negative
U2AF1L4	FASTK|82333|RI	0.76257	1.9865e-100	postive
HNRNPH1	C9orf89|86903|RI	0.762546	2.0318e-100	postive
LUC7L3	NAA40|16552|AA	0.762539	2.0459e-100	postive
SEC31B	WDR33|55244|AT	-0.762538	2.0488e-100	negative
DDX39B	SIGIRR|13652|RI	0.762519	2.0849e-100	postive
RBM39	ARGLU1|26233|ES	0.762517	2.0892e-100	postive
CLK1	ATAD3A|176|AA	0.762461	2.2023e-100	postive
LUC7L3	GSS|59053|RI	0.762401	2.3321e-100	postive
LUC7L	RIMKLB|20202|AT	-0.762367	2.4098e-100	negative
LUC7L	RIMKLB|20203|AT	0.762365	2.4126e-100	postive
PRPF39	C11orf73|18185|RI	0.762345	2.4604e-100	postive
U2AF1L4	TTC9C|16414|AT	0.762339	2.4723e-100	postive
U2AF1L4	TTC9C|16415|AT	-0.762339	2.4745e-100	negative
U2AF1L4	ADSSL1|29549|AP	0.762328	2.4984e-100	postive
SNRNP70	TCIRG1|17288|RI	0.762319	2.5217e-100	postive
CLASRP	POFUT2|60872|AD	0.762305	2.5538e-100	postive
SEC31B	IRF3|50988|AD	0.762232	2.7374e-100	postive
RBM39	C11orf73|18185|RI	0.76222	2.7681e-100	postive
LUC7L	MSTO1|8091|RI	0.762219	2.7724e-100	postive
DDX39B	MAN2C1|31865|AA	0.762181	2.8716e-100	postive
LUC7L3	DRG2|39548|RI	0.762143	2.977e-100	postive
ARGLU1	IP6K2|64753|RI	0.762139	2.9896e-100	postive
LUC7L3	POFUT2|60872|AD	0.762117	3.051e-100	postive
LUC7L	NARF|44398|ES	0.762117	3.0511e-100	postive
CDK11A	RANBP1|61140|RI	0.76211	3.0731e-100	postive
ARGLU1	LUC7L|32847|AD	0.762085	3.1473e-100	postive
RNPC3	NPRL2|65034|RI	0.762079	3.1632e-100	postive
U2AF1L4	SPATA20|42424|RI	0.762079	3.1655e-100	postive
U2AF1L4	SRSF5|28158|AA	0.762056	3.2328e-100	postive
RNPC3	AKAP17A|88391|AT	0.762054	3.2387e-100	postive
RNPC3	AKAP17A|88392|AT	-0.762054	3.2402e-100	negative
LUC7L	PPP4C|94130|ES	0.762047	3.2615e-100	postive
CCDC130	EPS8L2|13731|RI	0.762047	3.2626e-100	postive
CLASRP	WDR55|73718|RI	0.76204	3.2833e-100	postive
SEC31B	AGPAT4|78370|RI	0.762021	3.3416e-100	postive
SEC31B	LEPRE1|2106|RI	0.762008	3.3843e-100	postive
SRSF11	HMGN1|60609|AP	0.761969	3.5122e-100	postive
SEC31B	ZNF226|50292|RI	0.761956	3.5547e-100	postive
SEC31B	IST1|37517|ES	0.761955	3.5564e-100	postive
RBM39	TMEM55B|26454|RI	0.761942	3.6012e-100	postive
DDX39B	HMGB1|25572|RI	0.761937	3.6178e-100	postive
SRSF11	NPDC1|88261|AP	-0.761935	3.6266e-100	negative
LUC7L	BCS1L|57529|ES	0.761899	3.7519e-100	postive
DDX39B	SLC39A13|15741|RI	0.761866	3.8704e-100	postive
SEC31B	SLC39A13|15741|RI	0.76186	3.8914e-100	postive
TIA1	GSTK1|82082|RI	0.76183	4.004e-100	postive
RBM39	HMGN1|60607|AP	-0.761823	4.032e-100	negative
CLK1	WDR33|55244|AT	-0.761812	4.0749e-100	negative
SEC31B	EBPL|25900|AT	0.761802	4.1122e-100	postive
SEC31B	EBPL|25899|AT	-0.761801	4.1152e-100	negative
HNRNPH1	SGSM3|62346|RI	0.761779	4.204e-100	postive
SEC31B	ZNF606|52381|AT	0.76177	4.2364e-100	postive
U2AF1L4	C9orf89|86898|RI	0.761762	4.2698e-100	postive
LUC7L3	ANGEL1|28557|AP	-0.761759	4.2837e-100	negative
THOC1	WDR33|55244|AT	-0.761755	4.297e-100	negative
RBM5	TMEM138|16187|AT	0.761743	4.3467e-100	postive
RBM5	TMEM138|16186|AT	-0.761743	4.3495e-100	negative
LUC7L	CREB3L4|7772|RI	0.761722	4.4344e-100	postive
HNRNPH1	PABPN1|26731|RI	0.76169	4.5721e-100	postive
LUC7L	ZNF816|51643|AT	-0.761674	4.6396e-100	negative
CLASRP	HAUS5|49218|RI	0.761672	4.6499e-100	postive
RBM39	HMGN1|60609|AP	0.761644	4.7727e-100	postive
TCERG1	NAGK|53917|AA	0.761635	4.8149e-100	postive
CLASRP	TNFRSF14|289|AA	0.761609	4.9326e-100	postive
LUC7L	APPL2|24126|AP	-0.761602	4.9649e-100	negative
U2AF1L4	SSB|55885|ES	0.761563	5.1523e-100	postive
LUC7L	MCFD2|53478|ES	0.761544	5.2457e-100	postive
U2AF1L4	CTTN|17403|ES	0.761524	5.3448e-100	postive
LUC7L	C2orf68|54309|AT	0.761521	5.3601e-100	postive
LUC7L	C2orf68|54308|AT	-0.761517	5.3828e-100	negative
TIA1	ARGLU1|26233|ES	0.761511	5.4113e-100	postive
LUC7L3	PSMC5|43009|RI	0.761504	5.4476e-100	postive
U2AF1L4	CDK2|22325|RI	0.761487	5.5373e-100	postive
DDX39B	APBB3|73673|RI	0.761459	5.6828e-100	postive
LUC7L	MAPK11|62815|RI	0.761435	5.8139e-100	postive
RNPC3	SUGP2|48551|RI	0.761382	6.1157e-100	postive
ARGLU1	SRSF2|43661|RI	0.76136	6.2417e-100	postive
CCDC130	ENO2|20011|AP	0.761331	6.4138e-100	postive
ARGLU1	CDC37|47514|RI	0.761327	6.4393e-100	postive
U2AF1L4	MTA3|53371|ES	0.761325	6.451e-100	postive
CLASRP	ATF7|22093|AT	0.761285	6.6978e-100	postive
LUC7L3	CCDC74A|55387|RI	0.76128	6.7324e-100	postive
TCERG1	MARS|22600|RI	0.761251	6.9203e-100	postive
TTC14	ATG4B|58398|AD	0.761167	7.4853e-100	postive
CDK11A	JTB|7776|RI	0.761116	7.8536e-100	postive
TIA1	TCIRG1|17288|RI	0.761059	8.29e-100	postive
LUC7L	ZNF606|52379|AT	-0.761048	8.3722e-100	negative
LUC7L3	THOP1|46623|AP	0.761037	8.4603e-100	postive
TIA1	LUC7L|32847|AD	0.761035	8.475e-100	postive
LUC7L	TAZ|90585|RI	0.760989	8.85e-100	postive
SEC31B	RBM19|24645|AT	-0.760981	8.9198e-100	negative
DDX39B	BCS1L|57529|ES	0.760977	8.9528e-100	postive
SEC31B	RBM19|24646|AT	0.760977	8.9554e-100	postive
CLASRP	RBM6|64936|RI	0.760967	9.039e-100	postive
CCDC130	ENO2|20012|AP	-0.760955	9.1377e-100	negative
CLK3	SGSM3|62346|RI	0.76095	9.1809e-100	postive
ARGLU1	RBM6|64936|RI	0.760917	9.4703e-100	postive
LUC7L	DDX17|62238|AP	-0.760909	9.5428e-100	negative
LUC7L	DDX17|62237|AP	0.760908	9.556e-100	postive
RNPC3	WDR33|55243|AT	0.7609	9.6256e-100	postive
TIA1	HEXA|31540|AT	-0.760899	9.6361e-100	negative
U2AF1L4	EIF4A1|38989|RI	0.760886	9.7563e-100	postive
